# Supplementary material for: Assessing the effects of population-level political, economic and social exposures, interventions and policies on inclusive economy outcomes for health equity in high-income countries: a systematic review of reviews
Source: Syst Rev. 2024 Feb 8;13:58. doi: 10.1186/s13643-023-02429-5 (PMC10851517; doi:10.1186/s13643-023-02429-5)
Supplement: Supplementary file 2 — Additional file 2. 2aPRISMA 2020 Checklist. 2bPRISMA 2020 for Abstracts Checklist. [file 13643_2023_2429_MOESM2_ESM.zip]

Archive with 2 entries (2 files):
- File 2a PRISMA_2020_checklistR1.docx
- File 2b PRISMA_2020_abstract_checklistR1.docx
