# Supplementary material for: Assessing the effects of population-level political, economic and social exposures, interventions and policies on inclusive economy outcomes for health equity in high-income countries: a systematic review of reviews
Source: Syst Rev. 2024 Feb 8;13:58. doi: 10.1186/s13643-023-02429-5 (PMC10851517; doi:10.1186/s13643-023-02429-5)
Supplement: Supplementary file 7 — Additional file 7. Data extraction and QA for included reviews. [file 13643_2023_2429_MOESM7_ESM.xlsx]

## Sheet: Included reviews 
Covidence #	Study ID	Title	Review publication date	Review title	Review funder	Original review aim(s)	Population	Original Intervention/Exposure	Interventions/Exposure relevant to inclusive economy outcome only	Definition and measures of Intervention/Exposure relevant to inclusive economy outcomes	Comparison/Comparator	Original outcomes of interest in the review	Inclusive economy outcome(s)	Inclusive economy outcome(s) definition	Primary study design	Time period between intervention/exposure and outcome of interest	Time period of interest at review-level	Publication period	Language restriction(s)	Number of databases searched	Name of databases searched	Date of the last searches	Underlying theory/framework	Synthesis methods	Number of primary studies included in the review	Number of primary studies focusing on an IE outcome	Date of earliest primary study focusing on IE outcome	Date of latest primary study focusing on IE outcome	Main results	Quantitative results	Country/setting	Time period	Other (e.g. methodology related context)	Proposed mechanisms	Consistency of findings	Primary study data quality	Evidence gaps identified in the review
11801	Bambra 2005	Does 'welfare-to-work' work? A systematic review of the effectiveness of the UK's welfare-to-work programmes for people with a disability or chronic illness.	2005	Does â€˜welfare-to-workâ€™ work? A systematic review of the effectiveness of the UKâ€™s welfare-to-work programmes for people with a disability or chronic illness	This study was funded as part of the UKâ€Ÿs Economic and Social Research Council Centre for Evidence Based Public Health Policy, â€œEvidenceNetworkâ€ project grant number H141251011.	systematic review of the evidence on Welfare-to-work programmes in the UK promoting employment of people with a disability or chronic illness.	The focus was on individuals of working age (16â€“59/64) with a moderate physical or mental illness/disability (OECD, 2003). Services specifically aimed at people with learning difficulties were excluded.	welfare-to-work strategies: there were 5 different strategies that were reviewed but only 2 studies had a control group and their interentions were (1) Vocational advice and support services, specifically a pilot fore the New Deal Personal Adviser Service, and (2) In-work benefits for employees, specifically Disability Working Allowance. The Disability Working Allowance (DWA) was introduced in 19…	same as in main review	1, The phrase â€˜welfare-to-workâ€™ refers to policy interventions designed to promote the transition from out-of work benefit receipt to paid employment The Personal Adviser Service pilot offered one to-one support and guidance to people with a disability or chronic illness on locating, obtaining and remaining in employment. 2, NA	Those employees not part of a WTW programme (although very few studies had comparators - only two studies had comparisons)	moving into paid employment from welfare benefits... the comparison was those not exposed to the intervention (but assignment was not random - was observational study design.	same as main review	not provided	quantitative and qualitative studies were included	unclear - Variable - evaluations from 13 weeks to 2 years?	Focusing only on the two relevant studies (Loumidis 2001 & Rowlinson 1996*) they included data from 1999/00 and 1993/5, respectively. *The two (linked) studies that examined the before (Rowlingson & Berthoud, 1996) and after (Arthur & Zarb, 1997)	from inception to 2002	not stated but all form the UK so presumbly they would not be any relevant studies on different languages.	17	ASSIA, Caredata, Cochrane Library (Cochrane Database of Systematic Reviews, CCTR, DARE), Dissertation Abstracts, Business Source Premier, Embase, HMIC (DH-Data, HELMIS, Kingâ€™s Fund), IBSS, Index to Theses, Infotrac, Medline, PolicyFile, PsycINFO, SIGLE, Social Services Abstracts, Sociological Abstracts, Web of Science.	2002	none	Narrative synthesis	16 (only 2 were controlled)	same as main review	1996 publication date	2001 pubilication date	No single UK welfare-to-work approach stands out as by far the best way of solving the twin policy problems of low employment rates amongst people with a disability or chronic illness, and rising numbers of incapacity benefit claimants (Treasury, 2003). Additional strategies are needed. In other European countries, such as Sweden, the policy emphasis has been on the prevention of individuals with…	N/A	Studies only apply to those in the UK. Results affected by wider labour market context.	NA - studies from 1996 - 2002 included	few studies included comparators, results may be due to other external factors,	not reported	Only two studies - each looking at a different mechanism so no opportunity for inconsistency. Outcomes varied considerably due to multiple factors at an individual level (job readiness) as well as external labour market fluctuations	"Studies of any type with substantive flaws were excluded from the final review of the evidence".....but not clear how substantive flaws were assessed.	Experimental evidence was particularly lacking, as, for example, the evaluation of employer incentives was limited to subjective assessments of the perceptions of participants and employers. Similarly, there was little consideration given to how welfare-to-work schemes for people with a disability or chronic illness may have a differential impact by gender, ethnicity or social group. Need more co…
8617	Barr 2010	To what extent have relaxed eligibility requirements and increased generosity of disability benefits acted as disincentives for employment? A systematic review of evidence from countries with well-developed welfare systems		To what extent have relaxed eligibility requirements and increased generosity of disability benefits acted as disincentives for employment? A systematic review of evidence from countries with well-developed welfare systems	No specific funding for the review (?) SC and MW were funded by the Public Health Research Consortium (PHRC), which is funded by the Department of Health Policy Research Programme	To review evidence around the extent to which variation in the generosity of eligibility of disability benefit programmes affect labour market participation	Working age (16-69 years) people or a subset of this population in Canada, Denmark, Norway, Sweden or the UK, from 1970 to 2009. NB. "These countries meet three key criteria: universal healthcare systems;health insurance coverage/eligibility not linked to employment and well-developed social protection system"	Changes to, or differences in, the generosity and/or eligibility requirements of disability benefits paid to individuals out of the labour market for over 3 months due to health problems or disabilities	Same as the main review	Disability benefit defined as â€˜state supported income replacement benefits paid to individuals out of the labour market for over 3 months due to health problems or disabilitiesâ€™	Same country, different time period (before and after comparison - using difference in difference or time series)	(1)Effect on the probability of being in employment and/or being on disability benefits (2)Length of time on disability benefits (3)Length of time off work or not in employment	Same as the main review	Definition and measurement not provided.	Quantitative studies	Not reported	Not reported. Likely to be 1970-2009.	Same as time period of interest at review level	Not mentioned - think it was restricted to English, Swedish, Finnish and Danish	13 bibliometric databases plus 12 governmental and non-governmental websites	Bibliometric databases: British Humanities index BHI MEDLINE Scopus Business and Economics Scopus natural sciences Sociological Abstracts International Bibliography of the Social Sciences Database of Abstracts of Reviews of Effects Cochrane database for systematic reviews Social Sciences Index Proquest dissertations and thesis Econpapers System for Information on Grey Literature in Europe Archive…	Not reported. Likely to be December 2009.	Existing hypothesis stating that disability benefits act as 'major disincentives' for labour participation. Discussion of empirical evidence for this hypothesis coming from USA studies which is unique and not generalisable to countries with extensive welfare systems. USA has fewer safety nets, no universal healthcare system, health insurance mainly coming from employers.	Narrative synthesis	16	Same as the main review	1991	2008	(1) There was no clear evidence that changes in eligibility requirements of benefits had a measurable impact on employment. (2) Data from 11 relevant studies (looking either at benefit levels or benefit replacement rates) suggest that increased benefit generosity may reduce labour market participation; however, existing evidence comes from studies with low quality so it is difficult to determine …	Not relevant.	The inconsistency in the findings was not related to the country or type of welfare regime. Thatrs not to say that this context is not relevant but that there was too much inconsistency in the findings to unearth an impact of this context. Secular trends in labour market differences was a relevant contextual factor that was not often accounted for. No obvious differences in the size/direction of …	Not applicable.	Not applicable.	Not reported.	Evidence on the association between eligibility requirements and labour market participation was mixed. Of the five studies exploring this association, one from Canada identified a negative association in older men, two from Canada found a positive association while the remaining two papers (one from Canada and one from Sweden) found no significant effect. Findings on generosity and labour market…	Review only included studies that passed specified validity criteria. Authors provided general comments about primary study quality in the discussion section. However, quality of each study was not reported separately.	Lack of evidence, especially of high quality, from countries included in the review meaning that the impact of policies reducing benefit generosity and narrowing eligibility criteria on labour market participation remain uncertain.
11639	Bassuk 2014	The Effectiveness of Housing Interventions and Housing and Service Interventions on Ending Family Homelessness: A Systematic Review	2014	The Effectiveness of Housing Interventions and Housing and Service Interventions on Ending Family Homelessness: A Systematic Review	Not provided in the main report. No outside funding noted in the protocol registration	" to appraise and synthesize evidence on effective interventions addressing family homelessness"	Homeless families in the United States. Homeless families were defined as: "(a) parent(s)â€”mothers, fathers, or other primary caretaker (e.g., grandparent)â€”accompanied by at least one child under 18 years; (b) pregnant mothers; and (c) children under 18 years accompanied by at least one parent."	Housing interventions and housing and service interventions	Same as the main review	The following interventions were included: Housing First, rapid rehousing, Section 8 vouchers, housing subsidies, emergency shelter, transitional housing, and permanent supportive housing. Service interventions were defined broadly and included basic or standard case management (primarily housing search assistance), intensive case management, assertive community treatment, critical time intervent…	Studies with no comparator groups were eligible for inclusion.	1. Housing status 2. Employment 3. Parental mental health, trauma, and substance use issues 4. Childrensâ€™ emotional and academic status 5. Family reunification	1. Housing status 2. Employment	Housing status defined as measures of residential stability, including days of permanent housing, duration of homelessness, and days before return to shelter. Employment defined as work history or income of the parent.	Primary randomized control trials (RCTs), non-randomized control trials (non-RCT), quasi-experimental studies (e.g., before and after, interrupted time series) or observational studies (e.g., controlled or single cohort, case-control). Cross-sectional and qualitative studies were excluded.	Some period must have had to elapse as cross-sectional studies were excluded. However, there were no restrictions on this time period.	2007 to 2013	2007 to 2013	English only	10 bibliometric databases as well as other sources including Google Scholar, Google and unreported number of organisational websites	Web of Science, Academic Search Premier (formerly EBSCO), Medline, PsycINFO, CINAHL, Econlit, ASSIA, Social Services Abstracts, Sociology Abstracts	2013-08-06	None.	Narrative synthesis	6	Same as the main review	2007	2013	All studies identified in this review included a combination of housing and support services. Overall, a lack of evidence on the effectiveness of these interventions was identified. Overall, these interventions "did not necessarily ensure that the families were or would become residentially stable". Reported positive effects around securing permanent housing are likely been overestimated due to i…	No meta-analysis conducted.	USA	Not applicable.	Not applicable.	Not reported.	Not applicable.	The quality rating of included studies ranged from weak to moderate. Details below: HUD, 2013a: Moderate Building Changes 2011: Weak Northwest Institute for Children and Families & University of Washington School of Social Work, 2007b: Weak Northwest Institute for Children and Families & University of Washington School of Social Work, 2008: Weak National Center on Family Homelessness, 2012: Weak …	Lack of evidence on effective interventions that can address and end family homelessness
11589	Bonoli 2018	Good intentions and Matthew effects: access biases in participation in active labour market policies	2018	Good intentions and Matthew effects: access biases in participation in active labour market policies	Not provided	To investigate whether active labour market policies manage to reach the most disadvantaged individuals or subjected to Matthew effects in the shape of access biases	People with a labour market disadvantage limited to those with low skill status and migrants Low skilled defined as not having completed upper-secondary education. Migration background defined as not having the citizenship of the country of residence.	Active labour market policies focusing on specific programme types	Same as the main review	Three* specific programme types: (1)Training, consisting of both classroom training and on-the-job training and could focus either on general education or specific vocational skills (2)Job creation programmes, i.e. public work that is additional to the jobs on the actual labour (3)Wage subsidies, which are paid to private sector employers if they hire disadvantaged jobseekers * A fourth category,…	Studies must have included and provided data for a control group that was not exposed to the the relevant intervention	Access bias	Same as the main review	Access bias assessed using three statistical measures: (1) Proportion in treatment and non-treatment using a group using (2)Calculation of the z-value for the differences in the proportions above (3) Direction of the access bias using probability estimations that a certain individual characteristics is likely to participate in a programme. This had three possible values: 0= no access bias, 1=posi…	Quantitative studies	Unclear. Likely to be no restrictions. Most included studies reported employment effects between one and two years after the end of the programme.	Unclear* *Studies included were from 1998-2013, but searches were until 2014. Authors used three pre-existing metaanalyses to identify older studies. Studies published 2006-2014 onwards were identified via new searches. Publication period restrictions in existing meta-analyses were: Card et al (2010): 1995-2007 Greenberg et al (2003): 1964-1998 Kluve (2010): 1978-2005	Unclear* *Studies included were from 1998-2013, but searches were until 2014. Authors used three pre-existing metaanalyses to identify older studies. Studies published 2006-2014 onwards were identified via new searches. Publication period restrictions in existing meta-analyses were: Card et al (2010): 1995-2007 Greenberg et al (2003): 1964-1998 Kluve (2010): 1978-2005	German, English, French	9 databases and 3 pre-existing metaanalyses	Meta-analyses: Card et al (2010), Greenberg et al (2003) and Kluve (2010) Other databases: IZA Institute for the Study of Labour IAB Institute for Employment Research IFAU Institute for Evaluation of Labour Market and Education Policy LMPEval Labour Market Policy Evaluation IES Institute for Employment Studies IBSS: International Bibliography of Social Science IDEAS Research Paper in Economics Ec…	Likely to be 19.05.2014	Main answer: The mechanism of access to labour market programmes conceived under a two stage process including eligibility and inclusion which have opposing forces. Eligibility (formal criteria that need to be fulfilled in order to be considered for participation) tends to be favourable to disadvantaged groups as they typically target low-skill, long-term or older unemployed people. However, incl…	Quantitative: e.g. Meta-analysis	47	Same as the main review	1998	2013	Labour market programmes had varying levels of access bias based on programme type and disadvantaged group as well as the type of the welfare regime. Negative access bias was more frequent than positive access bias for both low-skilled and immigrants in training programmes, and immigrants were more frequently disadvantaged than low-skilled. Job creation programmes showed no negative access bias f…	Access bias (1) Training (a)Low-skilled: Of the 49 relevant programmes, 24 displayed no access bias, 10 had positive access bias and 15 had negative access bias. (b)Immigrants: Of the 28 relevant programmes, 9 displayed no access bias, 8 positive access bias and 11 negative access bias. (2)Job creation programmes (a) Low skilled: Of the 18 relevant programmes, 9 displayed no access bias, 8 positi…	Welfare state regime impacted access bias. Programmes in social democratic welfare states were more likely to have positive access bias for both migrants and the low-skilled while the opposite was true for conservative welfare states. This was more pronounced for training programmes: 26/31 had negative access bias for low-skilled in conservative regimes versus 11/13 had a positive or no access bi…	Not aapplicable	Relationship between access bias and programme effectiveness: Negative access bias was more likely to occur in more effective programmes. This could be due to: (1) disadvantaged people being sent to low-quality or less ambitious programmes, either because they lack the cognitive skills or the motivation to participate in the more effective ones or are subjected to discrimination, or (2)reverse ca…	See a priori mechanisms focusing on two-stage model of access to a labour market programme. Compared with low skilled, migrants tend to be disadvantaged at the inclusion stage. See below: "Job creation programmes are generally not targeted on migrants, while the opposite can be true of some training programmes. As a result, migrants in job creation programmes do not benefit from the positive acce…	Not inconsistency but differences in terms of disadvantaged groups and context. Multiple hypotheses were offered.	Not reported.	More research to understand at what stage, eligibility or inclusion, of the programme access biases emerge
8386	Clayton 2011	Assembling the evidence jigsaw: insights from a systematic review of UK studies of individual-focused return to work initiatives for disabled and long-term ill people	2011	Assembling the evidence jigsaw: insights from a systematic review of UK studies of individual-focused return to work initiatives for disabled and long-term ill people	English Department of Health's Policy Research programme	To evaluate the employment effects of major active labour market policy interventions aimed at long-term sick or disabled people in the UK	People aged 16-65 years with limiting long-term illness or disability into work who were notemployed and were on some form of incapacity-related benefit	National, major â€˜Welfare-to-workâ€™ and â€˜Return-to-workâ€ programmes and their constituent elements to improve the employment chances of chronically ill or disabled people of working age.	Same as the main review	Interventions compiled into two groups: (1) Environment focus (2) Individual focus. This review reported on the 2nd group above only defined as interventions that aim "to increase the 'employability' of the disabled individuals themselves, through developing their skills, education, etc., or by providing them with financial support to assist their movement back into work." The above interventions…	Not provided/unclear. Included quantitative primary studies had control comparisons (groups or areas), and pre-, post-comparisons or comparisons over time.	Main outcome was employment in the labour market. Effectiveness â€“ employment chances and social inclusion Process â€“ influence of contextual factors on implementation Organisation â€“ features of the policy intervention that influence operation	Same as the main review.	See outcomes. Measures not specified.	1. Empirical evaluations of effectiveness of â€˜welfare-to-workâ€™ programmes on employment. 2. Qualitative studies of the views of participants and process valuations of the implementation of the included interventions. 3. Systematic reviews of studies in 1 and 2 above	Not specified.	Unclear. Not the same as the publication period. Abstract mentions since mid-1990s.	Main article defines publication period as between 2002 and mid-2008 Additional file reports databases were searched between 2002 and 2007.	Search strategy not limited by language.	16 bibliometric databases, 49 UK organisational websites	Bibliometric databases: Medline/Medline In-Process Citations (up to 6.3.07), Embase, HMIC, IBSS, PsycInfo, EconLit, DARE, Cochrane Database of systematic Reviews, Cochrane Central Register of Controlled Trials, Social Science Citation Index, ASSIA, Social Services Abstracts, Sociological Abstracts, Social Care Online, Dissertation Abstracts, Econpapers UK organisational websites: Department for W…	Not provided.	Typology of interventions to help long-term sick and disabled people to work. See Table 1 for details. Overall, intervention and programme logic aimed at two typologies: "making the employment environment more 'disability friendly' and increasing the 'employability' of the disabled individuals themselves through developing their skills, education, etc. or by providing them with financial support …	Narrative synthesis	42, but the paper synthesised results from 31 studies with an individual focus.	Same as the main review	Reported per intervention type rather than outcome: Individual case management and job search assistance interventions: 2002 Financial incentives for disabled people: 2004 Health conditions management: 2004	Reported per intervention type rather than outcome: Individual case management and job search assistance interventions: 2007 Financial incentives for disabled people: 2006 Health conditions management: 2007	The review evaluated three national UK policy programmes: The ONE Advisory Service, New Deal for Disabled People and Pathways to Work. Identified studies did not show a reduction in the number of incapacity benefit claimants despite the general employment expansion in the UK at the time. Overall, findings suggested that programmes were influence by selection bias towards more 'work-ready claimant…	Not applicable.	Not applicable	Not applicable	Not applicable	Not reportedFurther paper to look at more structural issues: Clayton 11 (identified trhgough hand searching of these re	Inconsistencies were not identified or discussed. Several differential outcomes per claimant group were found, and the authors noted that these may be due to selection bias into the programs or other unknown impacts.	The review assessed studies using existing checklists for both quantitative and qualitative studies; however, no further details were provided on the specific checklists. Critical appraisal was used descriptively rather than calculating a qualitative score or category.	#NAME?
11802	Clayton 2012	Effectiveness of return-to-work interventions for disabled people: a systematic review of government initiatives focused on changing the behaviour of employers.	2012	Effectiveness of return-to-work interventions for disabled people: a systematic review of government initiatives focused on changing the behaviour of employers	The UK component of the international analysis is funded by the English Department of Health Policy Research Programme through the UK Public Health Research Consortium (PHRC). B.B. was on an attachment with the PHRC as part of the Mersey Deanery Postgraduate Public Health Training Programme.	A systematic review of evidence on effectiveness of focused interventions to address the question: what helps people with chronic illness or disability who are not working return to work in five OECD countries with advanced social welfare systems and universal health care?	Working age (16-65) population who are chronically ill or disabled in 5 OECD countries - Canada, Denmark, Norway, Sweden and the UK),	Major â€˜welfare-to-workâ€™ and â€˜long-term sick to workâ€™ programmes and their constituent elements to improve the employment chances of chronically ill or disabled people of working age. â€˜Majorâ€™ defined as national or provincial government initiatives applied at the population level.	same as main review	4 types of intervention: (1) legislation to outlaw discrimination and require employers to make reasonable adjustments, (2) support for employers to make these adjustmentsto the work environment, (3) provide employers with financial incentives to employ people with disabilities, (4) encourage employers to engage actively in return-to-work planning for people with disabilities and chronic ill-heal…	inclusion criteria not stipulate that studies need to have comparison groups - could include case studies qual interviews and focus groups	Return to work - employment : Effectiveness â€“ employment chances and social inclusion Process â€“ influence of contextual factors on implementation Structure â€“ features of the policy intervention that impact on operation	Same as main review	not provided	1. Empirical evaluations of effectiveness of â€˜welfare-to-workâ€™ and â€˜long-term sick to workâ€™ programmes in terms of employment chances and income. 2. Qualitative studies of the views and experiences of participants and process evaluations of the implementation of the included interventions. 3. Systematic reviews of studies in 1 and 2 above	unclear	Post 1990	different publicaiton period set for UK, Sweden and internaitonal and the different databases. All around the same time, though.	Studies published in English, Swedish, Norwegian and Danish were included	16	UK searches: ï‚Ÿ MEDLINE (2002-2007/02 week 3) (OVID) ï‚Ÿ MEDLINE In-Process Citations (up to 6.3.07) (OVID) ï‚Ÿ EMBASE (2002-2007/week 9) (OVID) ï‚Ÿ Health Management Information Consortium (2002-2007/03) (OVID) ï‚Ÿ International Bibliography of the Social Sciences (2002-2007/03 week 1) (OVID) ï‚Ÿ PsycINFO(2002-2007/02 week 4) (OVID) ï‚Ÿ EconLit (2002-2007/01) (OVID) ï‚Ÿ Database of Abstracts of…	unclear - 2007?	Social model of disability.	Narrative synthesis	30 studies - legislation: n=8 - only n=4 were controlled Work place adjustments: n=10, n-=6 controlled Wage subsidy: n=5, n=2 controlled return to work support: n=7, n=3 controlled	same as in the main review	published 1995 (data from 1974 - 1987)	published 2008 (data from 1990-2003)	The types of intervention aimed at changing the behaviour of employers that show most promise include financial incentives to hire disabled workers if suitably generous; support for making the work environment more accessible/flexible; and schemes to involve/require employers to participate in return-to-work planning. All of these initiatives, however, tend to suffer from low awareness and low ta…	not applicable	NA - limited to 5 OECD countries	NA	re: workplace adjustments: {otential issues with sleection bias: All three of these quantitative studies had similar issues that threatened the validity of the results. It is not clear whether workplace adjustments were more likely to be offered to particular groups of people, for example those in more highly valued jobs who may be more likely to return to work for other reasons, or alternatively…	Not reported	Some discussion of existence of inconsistency was given - but no explicit statement of the presence or absence of inconsistency in general.	each study critically appraised	Conclusions: Future evaluations need to pay more attention to differential impact of interventions, degree of take-up, non-stigmatizing implementation and wider policy context in each country.
11790	Filges 2013	Unemployment Benefit Exhaustion: Incentive Effects on Job Finding Rates: A Systematic Review	2013 is the Campbell review publication, there is another 2010/11 protocol referred to in the 2013 one but very slight title change, and a separate meta-analysis is 2015 (but included in the Campbell 2013 review!)	Unemployment Benefit Exhaustion: Incentive Effects on Job-Finding Rates	Work on this review was funded by SFI Campbell, Copenhagen, Denmark	The primary objective of this systematic review was to study the impact of exhaustion of unemployment benefits. The primary outcome was unemployed individualsâ€™ exit rate out of unemployment and into employment prior to benefit exhaustion or shortly thereafter. To determine if benefit expiration was associated with poor job matches, the secondary outcome of exit rate from the re-employment job w…	The participants were required to be unemployed individuals who received some sort of time-limited benefit during their unemployment spell. We included participants receiving all types of unemployment benefits with a known exhaustion date. We included all unemployed participants regardless of age, gender, etc., No Geographical restrictions	intervention = exhaustion of any kind of unemployment benefit with a known expiration date The benefits may be unemployment insurance (UI) benefits, or they may be unemployment assistance (UA)/social assistance (SA) benefits as long as they have a known expiration date. Unemployment benefits with an indefinite time limit or nonfinancial benefits were not included in this review.	Same as main review	not provided	Yes - studies needed to have a comparison group. We have only included study designs that used a well- defined control group, i.e., unemployed persons whose benefit expiration was not immediate	The primary outcome is exit to employment (Exit rate from unemployment to employment) Secondary outcomes: duration of re-employment and re-employment wage (Exit rate from the re-employment job).	Same as main review	The primary outcome is exit to employment. The incentive effect in the primary studies is given by the ratio of hazard rates prior to, or within 1 month of, benefit exhaustion for unemployed persons who approach exhaustion to the ratio for unemployed persons who do not approach exhaustion. We included the measure of exit rate from the reemployment job in the analysis of secondary outcomes. Hazard…	included were controlled and uncontrolled study designs...but no cntrolled studies were found so all studies have an uncontrolled non exposed comparison group. Non-randomised studies - the allocation is not controlled by the researcher, and there is a comparison of two or more groups of participants. Participants are allocated by means such as time differences, location differences, decision make…	not relevant	not mentioned	unclear	none but they did exclude one paper "because of a language barrier".	10	1. Business Source Elite (1985 - December 2010) 2. EconLit (1993 - December 2010) 3. PsycInfo (1800 - December 2010) 4. SocIndex (1895 - December 2010) 5. Social Science Citation Index (1956 - December 2010) 6. The Cochrane Library 7. International Bibliography of the Social Sciences (1951 - December 2010) 8. IDEAS/Economist Online/Social Care Online12 9. Dissertation Abstracts International 10. …	March 2011 for main databases then in June 1011 a further two databses were searched (Dissertations and Thesis and Social Care Online)	According to search theory, one can derive a relationship between the job-finding rate and the time to benefit exhaustion when the maximum benefit duration is fixed and predictable. This relationship is driven by adjustments in search effort and reservation wages. The reservation wage is the minimum wage at which the unemployed are willing to accept a job. How strong the incentive is depends on t…	Quantitative: e.g. Meta-analysis	47 studies (65 papers) but only 12 used in the quantitative analysis	12	uses data from 1976-1984. Earliest publication date was 1990	used data from 200-2007. latest publication date was 2010	We found clear evidence that the prospect of exhaustion of benefits results in a significantly increased incentive for finding work. The effect estimate translates into an increase of approximately 80% in the exit rate from unemployment into employment. The effect estimate one month before benefit exhaustion translates into a 30% increase in the exit rate from unemployment into employment. The ef…	Nine studies provided effect estimates in the month or week of exhaustion. All nine studies reported results that indicated a positive exhaustion effect; only two of the study-level effects were statistically nonsignificant. Pooled results showed a significant exhaustion effect. The random effects weighted mean hazard ratio was 1.78 (95% CI 1.33 to 2.38, p<.0001); however, there was significant h…	a wide range of countries included - largely from Europe but 2 studies from the USA.	not applicable	NA	the implications of the findings on the intiially proposed mechanism is not discussed	We found no strong indication of the presence of publication bias.	Quality of studies: The quality of each study from which it was possible to extract an effect size (21 studies) was examined using a newly developed tool for assessing risk of bias incorporating non-randomised studies. One of the main points in this tool is that a study with a risk of bias equal to 5 on the point scale corresponds to a risk of bias so high that the findings should not be consider…	These considerations point to the need for studies considering heterogeneous effects of the exhaustion of benefits and for reporting detailed results that permit their inclusion in systematic reviews
11789	Gensby 2012	Workplace Disability Management Programs Promoting Return to Work: A Systematic Review	2012	Workplace Disability Management Programs Promoting Return to Work: A Systematic Review	SFI Campbell (Copenhagen, Denmark); Department of Environmental, Social and Spatial Change, Roskilde University (Roskilde, Denmark); PreSenter, The International Research Institute in Stavanger (Stavanger, Norway)	Assess the effects of WPDM (workplace disability management programs), to examine components or combination of components, which appear more highly related to positive RTW (return to work) outcomes	- Employees on sick-leave with an inability to work due to physical injury, illness or mental health disorders: - Employees from the public and private sector (Unemployed persons were excluded as well as persons with a pre-existing permanent or total impairment)	Workplace Disability Management: programs that were - Characterized as an onsite WPDM or RTW program; Provided by the employer or initiated by the employer in collaboration with key-players in the workplace; Addressed the duration or extent of an inability to work due to physical injury or mental illness; Implemented within the workplace setting.	Same as main review	Workplace Disability Managementâ€Ÿ is operationally defined as: "Policies and procedures, in which the employer, systematically ensure an on-going, timely and pro-active alertness towards the allocation, organization and coordination of resources to the practical management of return to work and staying at work within the workplace." "We conceptualize a WPDM program as: an organizational rehabili…	non treatment group (either a control or "before treatment" group)	Primary outcome - Return to Work- First return to work, duration of return to work and days lost from work: Secondary outcomes- Modification or change of job function and job functioning:	Same as main review	RTW definition - NA RTW measure - - Return to work measured dichotomously as first return to work (this measure is relevant but treated with caution as it neglects the episodic nature of work disability); - Duration of sickness absence measured continuously via time-to-event data (e.g., periods of sickness absence followed by return to work); - Reduction in lost days from work (e.g., defined cumu…	RCT, Non-RCT (quasi experimental designs) such as controlled two group study designs, and study designs using observational data, where statistical methods such as modeling or differences in differences are used to establish a counterfactual and estimate an effect; and single group study designs with before and after measures.	unclear	unclear	1948 to July 2010	no language restriction	12 databases	MEDLINE, Embase, CINAHL, The Cochrane Library, SocINDEX, Social Services Abstracts, Sociological Abstracts, PsycINFO, EconLit, Business Source Elite, Safety Science and Risk, Dissertation Abstracts International.	June/July 2010	none (1.3 looks like they may discuss this but they didn't).	Narrative synthesis	13 (Two studies were non-randomized studies (NRSs), 11 were single group before and after studies (B&As))	same as main review	1987	2006	There is a lack of evidence to draw unambiguous conclusions on the effectiveness of employer provided WPDM programs promoting RTW. Due to insufficient information to enable calculation of effects sizes and the high risk of bias in the two included NRSs we were not able to make any conclusive judgments either in favor or against the effectiveness of employer provided WPDM programs. In most cases p…	not applicable	All data from N America. 5 studies reported on public sector (healthcare) , 7 studies were in the private sector (manufacturing, industrial, financial and petrochemical industries)	Follow-up period varied from 1 years to 6 years (from 2 NRS studies). No followup in the B&A design.		see 1.3 HOW THE INTERVENTION MIGHT WORK	not enough information and studies to comment on inconsistencies	see section 3.3.3. Quality assessed on the 2 NRS papers and 13.1, 13.2 for sample tables. All low quality	#NAME?
11804	Hayday 2008	Review of the effectiveness and cost effectiveness of interventions, strategies, programmes and policies to help recipients of incapacity benefits return to employment (paid and unpaid)	2008	Review of the Effectiveness and Cost Effectiveness of Interventions, Strategies, Programmes and Policies to Help Recipients of Incapacity Benefits Return to Employment (Paid and Unpaid)	Not provided	â€˜What UK primary care-based interventions, programmes, policies or strategies are effective and cost-effective in helping those in receipt of incapacity benefit to return to full or part time employment? These could be delivered by a number of sectors (such as voluntary or education sectors) in collaboration with, and/or funded by, employers and primary care services.â€™	All adults over the age of 16 living in the community who are unemployed because of long-term incapacity and/or in receipt of incapacity benefit/disability benefits or other similar benefit. UK only.	interventions, programmes, policies and strategies that could help adults in receipt of incapacity benefit or have helped recipients of earlier forms of the benefit to return to work (paid/unpaid) or prepare for work (paid/unpaid). Including: â–¡ Interventions, policies, programmes or strategies delivered in a primary-care setting and/or workplace setting and/or planned, designed, delivered, mana…	Same as main review	not provided	one study was RCT and another was before and after design	Outcomes include - return to work (paid/unpaid) after being in receipt of incapacity benefit - sustained return to work(paid/unpaid). - job related activity (eg job seeking) - other work related outcome - no effect on return to work, job related activity or any other work outcome. Secondary outcomes - other work related outcomes (ie uptake of or increased job seeking, increase in work experience …	effective .....in helping those in receipt of incapacity benefit to return to full or part time employment: Primary outcomes â– Return to work (paid/unpaid). IES/IWP/ScHARR 13 â– Sustained return to work(paid/unpaid). â– No effect on return to work, job related activity or any other work outcome. Secondary outcomes â– Other work related outcomes (ie uptake of or increased job seeking, increase in…	not given	Primary study design: â– RCT â– controlled before and after â– cohort â– case control â– before and after â– interrupted time series â– other. Books excluded, reagrdless of study design. Also included review level data: (no reviews found) â– The review must wholly or partly cover evaluations of an intervention/policy/ strategy/programme which aims to help adults over 16 who are unemployed and in …	unclear	no	published 1990 onwards	English language only.	19 research and specialist economics data bases and six websites (plus an additional five website searches).	Databases â– Cochrane Database of Systematic Reviews (CDSR) â– Database of Abstracts of Reviews of Effectiveness (DARE) â– Cochrane Central Register of Controlled Trials â– MEDLINE â– EMBASE â– PsycINFO â– CINAHL (Cumulative Index of Nursing and Allied Health Literature) â– AMED (Allied and Complementary Medicine) â– Business Source Premier â– British Nursing Index â– NHS HTA â– ASSIA (Applied So…	unclear	no framework given	Narrative synthesis	3 (Bewley, 2007; Desouza 2007; Winspear 2007) Bewlwy: Difference in Difference: before and after study design Desouza: Case study - no comparison (result not included in this data extraction) Winspear: RCT	2 (but only 2 with comparitors)	2007	2007	Overall, this review has identified a paucity of [UK-based] evidence in relation to the effectiveness of interventions. CPT: There is insufficient evidence from the one RCT (grade â€˜-â€˜) to assess the efficacy of cognitive behavioural therapy delivered by Jobcentre Plus work psychologists over an eight week period in improving employment outcomes for incapacity benefit recipients with mild, mod…	n/a	UK only...studies conducted in non-UK settings were excluded	pre UC/welfare reform		not reported	not relevant - too few findings	yes, of the two studies inbcluded here one was low and another medium	Yes, too few studies based in the UK (in 2007) to draw any conclusions on effecacy of these interventions
11134	Herbaut 2020	What works to reduce inequalities in higher education? A systematic review of the (quasi-)experimental literature on outreach and financial aid	2020	What works to reduce inequalities in higher education? A systematic review of the (quasi-)experimental literature on outreach and financial aid	Not provided.	"to provide an overview of the effects of various interventions on enrolment and completion rates [in higher education] of disadvantaged students"	Disadvantaged students defined as "a broad class of lower socioeconomic status groups" or "low-income, non-white, working-class, or first-generation college students".	Outreach and financial aid interventions in higher education	Same as the main review.	Definition: â€œOutreach interventions are defined as policies that target youth in secondary education and aim to raise participantsâ€™ aspirations and readiness for HE. These include interventions that provide information, counselling, and/or academic tutoring to increase and facilitate transition to HE. Financial aid includes monetary help provided to students to meet, at least partially, their…	Between group comparisons or within group comparisons	Enrollment or completion of higher education	Same as the main review	Definition: not provided (perhaps not required?) Measure: not provided	(Quasi)-experimental studies Added from Debs: randomized controlled trials (i.e. formal experiments), or quasi-experiments that analyzed a counterfactual using instrumental variables, difference-in-differences or regression discontinuity methods. Since matching methods build a counterfactual group relying on observable variables only, we decided not to include studies relying only on matching met…	Unclear.	Unclear	Start date unclear until May 2018	English	4 bibliometric databases plus at least 5 websites of organisations working on HE policies	JSTOR, ERIC, Web of Science, Pathways to College Online Library. Websites: Institute of Education Sciences, MDRC, the National Center for Postsecondary research, ACT, and the National Bureau of Economic Research (NBER)	Not provided.	"Outreach and financial aid may help disadvantaged students to access and complete HE if these interventions efficiently address some of the barriers met by disadvantaged students in HE." Existing theories discussed in section 2.	Narrative synthesis	71	Same as the main review	1994	2017	To be paraphrased later. "[O]utreach policies are broadly effective in raising access of disadvantaged students when they include active counselling or simplify the university application process, but not when they only provide general information on higher education. In terms of financial aid, we find that need-based grants do not systematically raise enrolment rates but only lead to improvement…	Not applicable. No meta-analysis conducted.	"[O]utreach interventions are usually evaluated through experimental designs and have been tested in six different countries. However, we also note that the diversity of educational contexts is only found for interventions providing additional information only. The large evidence on the interventions classified asâ€œin-formation & supportâ€comes exclusively from the U.S. and Canada, and testing …	Not applicable.	As mentioned earlier, the distinction between primary and secondary effects of social origin has been central in conceptualizing educational inequalities. Regarding the primary effects of social origin, that is the effects of social origin on academic performance, we have found only few quasi-experimental studies on interventions focusing on the academic performance of disadvantaged students, but…	Information on HE address "some of the behavioral biases which are known to lead to sub-optimal choices. These results thus suggest that the behavioral approach can be especially relevant to explain inequalities in educational choices, at least at the HE level." Addressing rational choice model: "[R]esult suggests that providing additional information on the odds of success may be more efficient …	The paper does identify that across the studies there wasnâ€™t consistency in the intervention â€“ they interpreted the different findings to reflect the different types of intervention.	Not reported.	(1) More information needed on the cost effectiveness of the interventions studied in the review (2) Further research to confirm whether behavioural barriers particularly affect disadvantaged students (3) Further research needed to disentangle the effect of information and other outreach interventions, depending on the type of information provided. Debs: "The available causal evidence on the effe…
912	Heshmati 2019	A Survey of Inclusive Growth Policy	2019	A survey of inclusive growth policy	Chungnam National University Professor Research Fund for 2017	To identify: (i) the key factors that increase income inequality (ii) the policy initiatives that have been utilised by governments as a means of successfully tackling income inequality	Not provided.	Any governmental policy initiative aiming to tackle income inequality	Same as the main review	Definition and measure not provided.	Not provided/unclear.	Income inequality. Although they state that Income inequality is the outcome they also look at impact on growth (to be able to explore the inequity growth trade-off).	Same as the main review	Definition and measure not provided.	the criteria did not limit on study design - therefore empirical, theoretical and opinion pieces were included.	Unclear	Unclear	Unclear	Unclear	43 ProQuest databases and other online searches (details of the latter not provided).	Comprehensive list not provided	Not reported	None	Narrative synthesis	Unclear as some in-text references provided examples rather than providing an exhaustive list	Unclear as some in-text references provided examples rather than providing an exhaustive list	Unclear. Earliest study included in text was from 2002.	Unclear. The most recent study included in the text was from 2019.	"An analysis of the empirical literature showed that direct income tax and monetary transfers have often been used by advanced economies as a means of tackling income inequality through the development of more inclusive means of growth" Fiscal policy: "From our analysis of the literature, it is clear that the tax and expenditure policies being implemented by countries need to be carefully designe…	Not applicable.	Not applicable	Not applicable	Not applicable	Not reported	Not discussed	Not discussed	Not discussed
7830	Jennings 2014	Do men need empowering too? A systematic review of entrepreneurial education and microenterprise development on health disparities among inner-city black male youth	2014	Do men need empowering too? A systematic review of entrepreneurial education and microenterprise development on health disparities among inner-city Black male youth	Not reported	To summarise findings from a systematic review of the current literature and trials registration of entrepreneurial and microenterprise development initiatives aimed towards economically-disadvantaged youth in the U.S., with a focus on intervention effects on economic, psychosocial, and health behavioral outcomes among African-American male youth	Economically-disadvantaged African-American male youth aged 15 to 24 years in the US	Entrepreneurial and microenterprise development initiatives	Same as the main review	"Entrepreneurial and microenterprise development initiatives were broadly defined as any pedagogical program or empowerment process, including microfinance, aiming to expand the capacity of individuals to start their own small business through enhanced attitudes, skills, and resources." Measure not provided.	A mixture of study designs included meant that of the n=6 studies included it meant that n=5 contained only a single group post intervention (no comparitor) and only n=1 had a comparison group pre-post comparison).	Economic, psychosocial and health behavioural outcomes	Only Entrepreneurial and Economic Impact outcomes	Definition not provided.. they measures "youthâ€™s entrepreneurial knowledge and skills."	Study design not part of the search strategy	Unclear	Unclear	2003-2014	English only	2 bibliometric databases plus Google Scholar and US government clinical trials database	Pubmed, PsychINFO	Not provided. Screening was between Feb-March 2014.	None	Narrative synthesis	6	only 1 had a comparison group	2004	2004 (only one paper relevant)	Based on the one study that met our criteria (Nukkula - had a contro group): those who received entrepreneurial training and practice had significantly higher scores for starting (+0.35 vs. âˆ’0.06, pG0.05) and leading (+0.54 vs. âˆ’0.08, pG0.05) entrepreneurial activities compared to control youth. So - its still knowledge not actual economic outcome...so on causesal pathway not the final outcom…	Not applicable	Not applicableUS	Not applicable	Not applicable	Not reported	only one study available	Not reported	"With the exception of a few non-peer-reviewed publications,this review found that research on the economic, psychosocial, and health behavioral impact of entrepreneurial development initiatives for inner-city American youth is lacking, despite the growing popularity of such programs in undeserved [sic] urban areas nationwide." Higher quality research in this area is needed.
11788	Kluve 2017	Interventions to improve the labour market outcomes of youth: A systematic review of training, entrepreneurship promotion, employment services and subsidized employment interventions	2017	Interventions to improve the labour market outcomes of youth: A systematic review of training, entrepreneurship promotion, employment services and subsidized employment interventions	â€¢International Initiative for Impact Evaluation (3ie): Systematic Review Call 5 through funding from the Canadian International Development Agency (CIDA) â€¢The Youth Employment Network â€¢The International Labour Organization â€¢The World Bank â€¢Leibniz Association	1. What is the impact of youth employment interventions on labour market outcomes of youth? In particular, the review investigates skills training, entrepreneurship promotion, employment services and subsidized employment interventions. 2. Which of these interventions are the most effective on average?	The review was global in coverage and considered interventions from all countries, regardless of their level of development. Studies investigated active labour market policies (ALMPs) that were designed for â€“ or targeted primarily â€“ young women and men aged 15 to 35, in consideration of varying national definitions of youth	labour market outcomes of active labour market programmes (ALMPs) targeting youth worldwide: at least one of the following 1. Training and skills development, including providing trade- or job-specific technical skills, business skills training, literacy and numeracy programmes, and programmes that improve non-technical skills, such as core work skills, behavioural skills, life skills or soft ski…	same as main review	1. all social expenditure (other than education) which is aimed at the improvement of the beneficiariesâ€™ prospect of finding gainful employment or to otherwise increase their earnings capacity. This category includes spending on public employment services and administration, labour market training, special programmes for youth when in transition from school to work, labour market programmes to …	The systematic review included studies that measured change in at least one outcome of interest among intervention participants and relative to non-intervention participants based on a counterfactual analysis. Eligible comparison groups (counterfactual) included those which received no intervention or were due to receive the intervention in a pipeline or waitlist study. Note that the comparison g…	Outcomes of interest included employment, earnings and business performance. 1. Increased probability of employment 2. Reduced time to find job/ shorter unemployment duration/ greater efficiency in the job search 3. Increased ability to retain job/longer job duration (hours worked) 4. Better quality of employment (contract type, job type) 5. Increased earnings or consumption 6. Increased business…	employment and earnings in youth	employment (e.g., probability of employment, hours worked, duration in unemployment), earnings (e.g., reported earnings, wages, consumption)	only included: counterfactual-based impact evaluations (i.e. completed experimental and quasi-experimental evaluations). Included: ramndonised designs, observational design (with non expposed pop),	Unclear - likely to be no restrictions	1990 - 2014	unclear - but nearly half of the sample of studies included were produced after 2010	no restrictions	23 - The primary search included 11 general databases and 12 databases that specialize in literature relevant to development economics and labour market issues	11 general - ASSIA (Applied Social Sciences Index and Abstracts), RePEc (Research Papers in Economics)/IDEAS Economics and Finance Research, Sociological Abstracts, SSRN (Social Science Research Network), Social Science Citation Index (SSCI) and Arts and Humanities Citation Index (AHCI) of Web of Science, ABI/INFORM Global, EconLit, ERIC (Education Resources Information Centre), IBSS (Internation…	2015-01-01	Training: 1. Participants attend and complete the training, 2. Training addresses participantsâ€™ constraints (e.g., existing skill shortages) as well as the constraints of the labour market, 3. Participants learn in training/training increases skill level/training is well matched to interests and abilities of participants, 4. Training induces expected behavioural and attitudinal change. Entrepre…	Quantitative: e.g. Meta-analysis	113 - The review summarises findings from 113 reports of 107 interventions in 31 countries.	113 - 55 using skills training, 15 with entrepreneurship promotion, 10 using employment services and 21 using subsidized employment.	1993, Cave and 1993, Maynard, Nicholson & Rangarajan	2014	Overall: positive effects of entrepreneurship promotion and skills training on employment and earnings. Effects of employment services and subsidised employment were generally small and non-significant. . We estimated bigger programme effects in lowand middle-income countries than in high-income countries, and in programmes targeting disadvantaged youth. EMPLOYMENT OUTCOME - The positive effect o…	Meta-analysis methods were employed to synthesize the evidence, based on 2,259 imputed effect sizes. Overall, empirical results indicated positive effects of entrepreneurship promotion and skills training on employment and earnings. Effects of employment services and subsidised employment were generally small and non-significant. .We estimated bigger programme effects in low- and middle-income co…	Data spanned 31 countries - but many of the most recent studies were experimental evaluations of interventions implemented in low- and middle-income countries, notably from Africa and Latin America and the Caribbean. However, a large proportion of the evidence from high-income countries derived from quasi-experimental studies of national programmes, implemented in collaboration with government or…	NA	47 per cent of reports relying on experimental designs, 10 per cent on natural experiments and 44 per cent on quasiexperimental evaluations The results appear robust in terms of the quality of the underlying evidence, as well as across different assumptions and model specifications. Most importantly, they held up under a restricted sample of experimental impact evaluations. There was some evidenc…	see Section 5.2 for how the results inform the theroetical framework proposed at the beginning. Is similar to the initially proposed mechanisims with some refinement: Skills trianing: Improved technical competencies in a specific trade; Improved management skills and understanding of business mechanisms; Improved financial literacy; Improved reading, writing, and mathematical skills; Improved psy…	Authors found variation between similar studies in specific countries but also variation across different LM - and H - income countries	This systematic review did not undertake a full risk of bias assessment as recommended in the systematic review methodology literature. However, it relied on a framework by Duvendack et al. (2012) to assess the analytical and statistical rigour of the included studies based on the studiesâ€™ design and statistical methodology. In summary, the analysis showed that the included reports generally us…	#NAME?
11228	Mishra 2020	Social networks, social capital, social support and academic success in higher education: A systematic review with a special focus on 'underrepresented' students			Not provided	To examine "the link between social networks, social capital, social support, and higher education success with a special focus on underrepresented groups in higher education". Specifically: "RQ1: Do social networks, social capital, and social support play a role in the success of students in higher education, with a special focus on underrepresented students? RQ2: What are the mechanisms through…	"Higher education students pursuing either Bachelor of Master degree at a four year institution" with "a focus on 'traditional' or 'nontraditional' or underrepresented minority student groups, e.g. first-generation learners, students with a migration background, ethnic and racial minority groups"	Social network, social capital and social support	Same as the main review	Definitions: "Social network is defined as 'a structure composed of a set of actors, some of whose members are connected by a set of one or more relations'" "[S]ocial capital, defined as 'the aggregate of the actual or potential resources which are linked to possession of a durable network of more or less institutionalized relationships of mutual acquaintance or recognition'" Social support " def…	Not provided/unclear	Higher education success	Same as the main review	Definition and measure not provided	Not provided/unclear	No limits	No limits	No limits	English	2	ERIC and Web of Science	2019-11-01	Some theory provided. "2.2.1. Information-related social capital Students whose parents already have a university degree are better positioned to access and mobilize relevant information for successful degree attainment. Information and knowledge regarding study materials, preparing for exams, dealing with academic challenges play an important role in determining success. Children from high educa…	Narrative synthesis	136	Same as the main review	1976	2019	RQ-1: "The results of the literature review highlight that both, studentsâ€™ personal and their institutional networks contribute to their higher education success." RQ-2: "The results of the literature review highlight the importance of network resources (information-related and social support) in the success of students. Access and mobilization of these resources is dependent on the socio-econo…	Not applicable	Not applicable	Not applicable	Not applicable	See figure 2	Not discussed	Not reported	#NAME?
11223	Mocca 2019	Great Expectations? A Systematic Review of the Relationship Between the School-to-Higher Education Transition and Social Mobility	2019	Great Expectations? A Systematic Review of the Relationship Between the School-to-Higher Education Transition and Social Mobility	Research Councils UK and the National Commission for Scientific Research and Technology	Two-fold: (1)"it seeks to shed light on the systemic barriers and enablersâ€“from the individual to the contextual level" (2) to "assist in providing a reliable evidence base to inform education policies to sustain social mobility"	Young people in secondary school, university/vocational institutes, and the labour market	Any enabler and or barrier to transition to HE	Enablers of transition to HE	Definition: Not provided Measure: Not provided	Not provided/unclear	Transition to higher education	Same as the main review	Definition and measure not provided. Based on the included papers the following measures were identified: " (i) the completion of a degree pro-gram, (ii) academic performance as measured by grades and (iii) the ability of students to persist in their study. "	Not provided/unclear	Unclear	Unclear	1985 onwards	English, Spanish, Portuguese, French, German, Italian	20	Academic Search Complete; Academic Search Premier; Anthropology Plus; Books@Ovid; British Education Index; Business Source Complete; Business Source Premier; Chicano Database; eBook Collection (EBSCOhost); EconLit; Education Abstracts (H.W. Wilson); Education Source; Educational Administration Abstracts; ERIC; Humanities International Complete; Political Science Complete; PsycARTICLES; Psychology…	Not provided	"Taking the cue from the vast body of sociological theory, our working assumption is that the school-to-HE transition is influenced by three types of factors: first, by the individual conditions of pupils, which may be psychological and/or intellectual; second, by the social context, such as young peopleâ€™s socio-economic background, and third, by the institutional structures, which retain the p…	Narrative synthesis	191	Unclear	Unclear. Earliest included study was from 1989.	Unclear.	Enablers summarised in Figure 3. Identified enablers were: (1) Exosystem: Academic support, facilitative role of institutions, pre-HE preparation* (facilitative role of institutions), financial aids, school type (2) Mesosystem: academic integration, social networks, participation in extra-curricular activities (3) Microsystem: socioeconomic background, parents' education* (socioeconomic backgroun…	Not applicable	Not applicable	Not applicable	Not applicable	Not reported	Not discussed	Not discussed	"Therefore, further research should pay greater attention to the school-to-HE transition in emerging economies, to substantiate the findings of our review."
7516	O'Campo 2015	Social welfare matters: a realist review of when, how, and why unemployment insurance impacts poverty and health	2015	Social welfare matters: A realist review of when, how, and why unemployment insurance impacts poverty and health	The European Community's Seventh Framework Program (FP7/2007e2013) to the SOPHIE Project (Evaluating the Impact of Structural Policies on Health Inequalities and their Social Determinants and Fostering Change), Grant no. 278173	"to produce a more nuanced and critical under-standing on whether, why and how UI policiesâ€“in different welfare state contextsâ€“: 1) increase or reduce poverty; and 2) improve or harm psychological health. By doing so, this represents the first study to unpack the causal mechanisms between UI, poverty, and mental well-being."	Working age adults in OECD countries	Unemployment insurance (UI)	Same as the main review	UI refers to income transfers and employment services made by state governments and/or trade unions to individuals who lose their jobs and are able to work but are unable to immediately find gainful employment. can be: universalism (avilable to all unemployed workers based on social citizenship rights), social insurance (dependent on previous earnings and contributions) , and means-testing (are r…	Not provided/unclear Non exposed population will be included for some of the study designs included. However, because they included case studies there will be some studies that do not have a comparitor.	Short- & long-term poverty or income; material hardship; health equity; mental health; mental wellbeing	Short and long-term poverty or income Material hardship	Definition and measure not provided	Primary empirical studies of any design (both qualitative and quantitative) I.e. Case studies, multiple case studies, qualitative descriptions, quasi-experimental studies, observational studies (cohort/ caseecontrol/cross sectional studies), randomized controled trials, quantitative descriptive studies, systematic reviews, meta-analyses	Not specified	Not specified	2000-2013	although does say no language restriction was placed in Table 2 does say they exluded "Non-English articles"	14	Ovid Medline, Social Sciences Citation Index by Web of Science,Ovid EMBASE, ProQuest, International Bibliography of the Social Sciences, Worldwide Political Science Ab-stracts, Political and International Studies (PAIS) International, EBSCO, FRANCIS, Sociological Abstracts, Applied Social Science Index and Abstracts, PsycINFO, EconLit, and International Political Science Abstracts	Not provided	"found very few peer-review or grey literature with sufficient detail to develop our initial realist mechanisms"...."Therefore we supplemented this activity with short interviews with experts who were policy-analysts, policy-makers, researchers, academics, advocates, and front-line personnel working in the area of UI." ....See Table 1 for proposed mechanisms for impact of UI on health. Relates to…	Realist synthesis	33	15 - 13 (covering poverty only ) + 2( covering poverty and health)	Unclear as included studies are not listed. 2003 was the earliest cited paper in text.	Unclear as included studies are not listed. 2011 was the latest cited paper in text.	- When eligibility criteria are generous, poverty levels amongst the unemployed are reduced because a large proportion of the unemployed receive benefits. Unemployment benefits greatly reduced poverty when: it was received by the majority of unemployed households; it was targeted to households in poverty; and when workers represented a sizable share of household income. In addition, ensuring a be…	Not applicable	Finding 1: "The Eastern European socialist transition economies experienced large shifts in employment in the 1990s, which provided a rich natural experiment in which to study the relation of unemployment insurance to re-employment and poverty. In Eastern European countries, the reduction of absolute poverty was facilitated by maximizing the share of household income that is replaced by UI benefi…	Not applicable	Not applicable	they proposed hypotheses about how specific components of UI can avert material hardship and poverty, based on the findings. The findings was consistent with our initial propositions (see inital mechanisms described above and in Table 1). In addition: "there were some studies have suggested that UI is a disincentive to find new employment, and therefore, generous UI programs might act to increase…	Not discussed.	Not reported	not discussed much other than "Studies provided also little information on other contextual differences across countries that can affect the performance of UI systems, such as GDP per capita, labour market performance, fiscal constraints and expenditures (Stovicek and Turrini, 2012). Thus, while we tried to isolate our evidence to UI alone, some of the findings in the studies we reviewed may in f…
11786	Ott 2015	Interventions to Improve the Economic Self-sufficiency and Well-being of Resettled Refugees: A Systematic Review	2015	Interventions to Improve the Economic Self-sufficiency and Well-being of Resettled Refugees: A Systematic Review	There was no external funding for this review. The lead review author is funded by the Rhodes Trust and the Truman Foundation as part of her DPhil	The review sought to examine any controlled intervention designed to increase the economic self-sufficiency and well-being of resettled refugees. 2 RQs - 1) Do interventions designed to improve the economic self-sufficiency and well-being for refugees affect participantsâ€™ labour force participation, employment, use of cash assistance, income, job retention, and quality of life? 2) Do effects di…	individuals who meet the domestic legislative definition of a refugee for the country of the intervention	Interventions were eligible if they were designed to increase the economic self-sufficiency and well-being of resettled refugees	Same as the main review	Definition - There was no restriction on the type or the duration of the intervention. Such interventions could include employment casework, therapy sessions, or broad community support, for example. Measure N/A	studies required a comparison or control group	Primary outcome: "economic activity measured as employment rate or labour force participation rate." Secondary outcomes: "Level of cash assistance, as measured by the percentage or portion of the population accessing specialised refugee cash assistance or public cash assistance; Income, as measured by overall annual income, salary rate, or average hourly wage; Job retention; Quality of life, as m…	Same as main review	economic activity: "measured as employment rate or labour force participation rate" "The unemployment or employment rate is a measureofthe number of people without or with jobs compared to those searching for jobs in a population of interest (e.g. adult refugees),whereas the labour force participation rate is a measureofthe proportion of the population of interest (i.e. including those not active…	Studies were required to use a prospective, controlled methodology: a randomised controlled trial (RCT) design; a quasi-randomised controlled trial design (QRCT, where participants are allocated by means which may not be expected to influence outcomes, such as alternating allocation, birth date, the date of the week or month, case number or alphabetical order); or a nonrandomised controlled desig…	Unclear	unclear	published after 1980	none	19 databases	ï‚· Applied Social Sciences Index and Abstracts (ASSIA) ï‚· Business Source Complete ï‚· Cochrane Library ï‚· CINAHL ï‚· Conference Proceedings Citation Index â€“ Social Science & Humanities (CPCI-SSH) ï‚· Education Resources Information Center (ERIC) ï‚· EconLit ï‚· IDEAS ï‚· International Bibliography of the Social Sciences (IBSS) ï‚· OpenGrey ï‚· PAIS International ï‚· PolicyFile ï‚· ProQuest …	"We began contacting relevant listservs and individuals on 14 May2013, searched the websiteson19-21 June 2013, and searched the databaseson12-14September 2013."	Yes - a hypothesised pathway for improving conditions, and an SCCT framework to explain how economic interventions may work for refugees	Other: None performed	None	None	None	None	No included studies	No included studies	No studies included	N/A	N/A	N/A	N/A	N/A	"No studies met the review's inclusion criteria" "The available evidence was insufficient to determine if programmes affect the economic self-sufficiency and well-being of resettled refugees as no studies met the reviewâ€™s inclusion criteria. More research with rigorous designs, such as prospective, controlled studies, is needed to determine which interventions affect the economic self-sufficien…
10549	Radey 2018	Informal Support among Low-Income Mothers Post Welfare Reform:A Systematic Review	2018	Informal Support among Low-income Mothers Post Welfare Reform: A Systematic Review	not provided	Informal support and informal supportâ€™s role on maternal, economic, parenting and child well-being post welfare reform after 1995	low-income mothers (e.g., at least one-half of sample was low-income mothers with minor children) from the US	social support (informal support)	same as main review	(1) Informal support has been defined as the â€œfunctional content of relationshipsâ€. informal support measures available support (e.g., practical, childcare, financial, housing, emotional) that mothers can turn to meet their basic needs. (2) Percieved (not recieved) support. Reasonong: Received support can present endogeneity, or measurement error in capturing informal support among low-income…	used observational data so comparistor is those not "exposed" to informal support. All the caveats that go with observational data.	Maternal health and well-being, economic, parenting, and child outcomes.	economic outcomes - defined variously in different studies: economic hardship, material hardship and need for public assistance, employment status , job quality and earnings	not provided	Quantitative studies only - largely observational surveys with data on informal support and a number of outcomes	unclear	Post 1995 - after welfare reform changes.	January 1996 and May, 2017.	English	9	Databases included Social Science Citation Index (SSCI, CPCI-SSH, BKCI-SSH), PsycINFO, Sociological Collection, Sociological Abstracts, Social Service Abstracts, Applied Social Sciences Index & Abstracts, MEDLINE, Sociology Database, and Social Science Database.	2017-05-01	none	Narrative synthesis	65 (n=27 papers used the same population survey, another n=4 papersed used a second pop survey and two papers used a third pop survey)	55 looked at impact of informal support on outcomes and of these 9 looked at economic outcomes	Jackson 2000	King 2013	Without exception, informal support was negatively associated with economic hardship, material hardship and and need for public assistance. mothers with higher levels of support experienced less economic (e.g., money) and material (e.g., housing, utility) hardship and were less likely to report desperate coping activities (e.g., selling plasma) than mothers with less support. Evidence suggests th…	Not applicable	US - with very low levels of social security.	Not applicable - all US post 1995	The review also excluded studies that measured informal support (a) as a single item on a multidimensional instrument (e.g., 21-item, Parent Risk Questionnaire), (b) as a combination of perceived and received supports, or (c) through unpublished items in which inclusion criteria could not be assessed.	not reported	The 65 studies operationalized informal support in 39 ways, measures contained overlapping items and concepts. Without exception, informal support was negatively associated with economic hardship, material hardship - in terms of top line findings no inconsistencies.	Tool used: Guidelines. From SÃ£o JosÃ©, Barros, Samitca, and Teixeiraâ€™s (2016) seven-item appraisal tool, each study was evaluated using a three-point scale (i.e., 0, 0.5, 1) to rate the explicitness, or clarity, in six areas: research aims, sampling strategy, sample composition, data collection tools, data analysis tools, and discussion of the quality of analysis/findings. The seventh item, al…	relatively few studies examined the influence of support type and the samples of low-income mothers in these studies were relatively diverse in terms of sample size and in terms of race, neighborhood, and depth of poverty. The concept of informal support remains nebulous, and the broader concept of social support further decreases precision.
10522	Renahy 2018	Connections between unemployment insurance, poverty and health: a systematic review	2018	Connections between unemployment insurance, poverty and health: a systematic review	This research was supported by the European Communityâ€™s Seventh Framework Program (FP7/2007â€“2013) to the SOPHIE Project, grant no. 278173	To systematically synthesize the evidence on the effect of UI on poverty- and health-related outcomes.	working pop in high income countries (N America and Nordic european countries)	Unemployment Insurance	same as main review	1. definition of UI - a public benefit administered by the state 2. measure of UI - UI components include: eligibility criteria (e.g. unemployed through no fault of the worker, worked for a minimum amount of hours over a specific period of time), replacement rates (i.e. the percentage of income replaced), replacement duration (i.e. the time UI is available during unemployment) and waiting period …	those not claiming UI	poverty-related outcomes (absolute/relative poverty and material hardship) or one or more health-related outcomes (health behaviors, self-rated health, well-being and mental health).	poverty-related outcomes (absolute/relative poverty and material hardship)	Various: - Score of economic difficulties during the previous year, based on 11 items; Relative household poverty: poverty rates after taxes and transfers (1) below 50% median HH income and (2) below 50% mean HH income; Absolute poverty: based on 40% of US median in 1986, adjusted for inflation and purchase price parities -Relative poverty: the threshold of poverty is defined on the basis of the …	empirical evidence, n=1 was crosssectional (individual level) , n=2 were time series (repeat cross sectional) econological analysis	Unclear	not specified	between 2000 and 2013 (for whole review)	English	13	1.â€˜Ovid Medlineâ€™, 2. â€˜Social Sciences Citation Index by Web of Scienceâ€™, 3. â€˜Ovid EMBASEâ€™, 4. â€˜ProQuestâ€™, â€˜International Bibliography of the Social Sciencesâ€™, 5. â€˜Worldwide Political Science Abstractsâ€™, 6. â€˜Political and International Studies Internationalâ€™, 7. â€˜EBSCOâ€™, 8. â€˜FRANCISâ€™, 9. â€˜Sociological Abstractsâ€™, 10. â€˜Applied Social Science Index and Abstr…	not stated	Figure 1: (pretty cursory....) UI impacts directly on reducing poverty and on health putcomes. Poverty, in turn impacts on health outcomes.	Narrative synthesis	12	3	Hammer 1999	Scruggs 2006	Two studies showed benefit of UI on reducing poverty..."The higher the coverage rate and the replacement rate, the lower the economic hardship; There was a slight protective effect of UI regarding relative poverty when comparing Canada to the US . (Supp data c)". One of these focued on youth unemployment and found "a possible trend among unemployed youth, where the higher the UI coverage and repl…	Not applicable	different juristictions had different levels of precarious employment. This was considered in the discussion but this data not included in the results.	Covers time period pre Great recession (2008).	UI is often accompanied by other related programs such as labor activation programs where human capital capacity is built among participants to improve her/his position in the labor market. Thus, our findings may have been confounded by the effects of these co-occurring programs.	They dont really	with only three papers not much scope for inconsistency. The variations in resutls of these three can be attributed to the slightly different scope of the studies.	yes - provided qualtiy for each study discussed.	Whether UI impacts differ by age and region might be explored further in future research. The complex mediating relationship between unemployment, UI, poverty and health should further be assessed in light of economic and historical contexts. This could inform decision-making processes during future periods of economic recession. An in-depth Systematic review about unemployment insurance, poverty…

## Sheet: Overlap in primary studies 
	Bewley et al 2007	Ceneon 2009	Rodriguez-Planas	Zuberi 2004
Hayday et al (2008)	x
Clayton et al (2011)	x
Kluve et al (2017)		x	x
Bonoli & Liechti (2018)		x
Herbaut & Geven (2020)			x
Renahy et al (2018)				x
O'Campo et al (2015)				x

## Sheet: QA sensitivity analysis
			AMSTAR 2 Questions																																Rating of overall confidence in the review (critical weaknesses are highlighted with an asterisk in the above questions)	Rating of overall confidence in the review (critical weaknesses are highlighted with an asterisk in the above questions) supporting text	REVISED RATING IF ITEMS #7 not considered CRITICAL
Study	Covidence #	Title	1. Did the research questions and inclusion criteria for the review include the components of PICO?	Did the research questions and inclusion criteria for the review include the components of PICO? supporting text	2. *Did the report of the review contain an explicit statement that the review methods were established prior to the conduct of the review and did the report justify any significant deviations from the protocol?	*Did the report of the review contain an explicit statement that the review methods were established prior to the conduct of the review and did the report justify any significant deviations from the protocol? supporting text	3. Did the review authors explain their selection of the study designs for inclusion in the review?	Did the review authors explain their selection of the study designs for inclusion in the review? supporting text	4. *Did the review authors use a comprehensive literature search strategy?	*Did the review authors use a comprehensive literature search strategy? supporting text	5. Did the review authors perform study selection in duplicate?	Did the review authors perform study selection in duplicate? supporting text	6. Did the review authors perform data extraction in duplicate?	Did the review authors perform data extraction in duplicate? supporting text	7. *Did the review authors provide a list of excluded studies and justify the exclusions?	*Did the review authors provide a list of excluded studies and justify the exclusions? supporting text	8. Did the review authors describe the included studies in adequate detail?	Did the review authors describe the included studies in adequate detail? supporting text	9. *Did the review authors use a satisfactory technique for assessing the risk of bias (RoB) in individual studies that were included in the review?	*Did the review authors use a satisfactory technique for assessing the risk of bias (RoB) in individual studies that were included in the review? supporting text	10. Did the review authors report on the sources of funding for the studies included in the review?	Did the review authors report on the sources of funding for the studies included in the review? supporting text	11. *If meta-analysis was performed did the review authors use appropriate methods for statistical combination of results?	*If meta-analysis was performed did the review authors use appropriate methods for statistical combination of results? supporting text	12. If meta-analysis was performed, did the review authors assess the potential impact of RoB in individual studies on the results of the meta-analysis or other evidence synthesis?	If meta-analysis was performed, did the review authors assess the potential impact of RoB in individual studies on the results of the meta-analysis or other evidence synthesis? supporting text	13. *Did the review authors account for RoB in individual studies when interpreting/discussing the results of the review?	*Did the review authors account for RoB in individual studies when interpreting/discussing the results of the review? supporting text	14. Did the review authors provide a satisfactory explanation for, and discussion of, any heterogeneity observed in the results of the review?	Did the review authors provide a satisfactory explanation for, and discussion of, any heterogeneity observed in the results of the review? supporting text	15. *If they performed quantitative synthesis did the review authors carry out an adequate investigation of publication bias (small study bias) and discuss its likely impact on the results of the review?	*If they performed quantitative synthesis did the review authors carry out an adequate investigation of publication bias (small study bias) and discuss its likely impact on the results of the review? supporting text	16. Did the review authors report any potential sources of conflict of interest, including any funding they received for conducting the review?	Did the review authors report any potential sources of conflict of interest, including any funding they received for conducting the review? supporting text
Bambra 2005	11801	Does 'welfare-to-work' work? A systematic review of the effectiveness of the UK's welfare-to-work programmes for people with a disability or chronic illness.	Yes		No		Yes		Partial yes	Barely even got a partial and think thats generous	No		Yes		No		Partial yes		No		No		No meta-analysis conducted		No meta-analysis conducted		No		Yes		No meta-analysis conducted		Yes		Critically low		Critically low
Barr 2010	8617	To what extent have relaxed eligibility requirements and increased generosity of disability benefits acted as disincentives for employment? A systematic review of evidence from countries with well-developed welfare systems	Yes	Comparator unclear. Likely to be time series.	No		Yes		Yes		No		No		No		Yes		Yes		No		No meta-analysis conducted		No meta-analysis conducted		Yes		Yes		No meta-analysis conducted		No		Critically low		low
Bassuk 2014	11639	The Effectiveness of Housing Interventions and Housing and Service Interventions on Ending Family Homelessness: A Systematic Review	Yes		Yes		Yes		Partial yes		Yes		Yes		No		Yes		Partial yes	cant see where they looked at "selection of the reported result from among multiple measurements or analyses of a specified outcome"	No		No meta-analysis conducted		No meta-analysis conducted		Yes		Yes		No meta-analysis conducted		Yes	The protocol reports no conflicts of interest.	Low	This is due to non-listing of excluded studies, otherwise this would have been a high quality review.	Moderate
Bonoli 2018	11589	Good intentions and Matthew effects: access biases in participation in active labour market policies	Yes		No		Yes		Partial yes	Language restriction inferred.	No		No		No		No		No		No		No meta-analysis conducted		No meta-analysis conducted		No		Yes		No meta-analysis conducted		Yes		Critically low		Critically low
Clayton 2011	8386	Assembling the evidence jigsaw: insights from a systematic review of UK studies of individual-focused return to work initiatives for disabled and long-term ill people	Yes		No	There wasnt explicit mention of a prepublished protocol but they were following a methodology of a previously published review. They didn't explictly say that they DIDN'T deviate from that protocol but im pretty sure it can be inferred. Maybe Im being too soft!	Yes		Partial yes		No		No	Unclear. Could not locate the wider report (reference 13). Contacted the authors for details.	No		Yes	No follow-up time data as a separate column but it can be deduced from findings	No	RoB was discussed in a non-systematic way.	No		No meta-analysis conducted		No meta-analysis conducted		Yes		No		No meta-analysis conducted		Yes		Critically low	Reasons: (1)unclear if methodology settled a priori, (2) Unclear how RoB was assessed, (3) multiple weaknesses when reporting exclusion/inclusion, e.g. exclusion reasons for individual studies, funding for included studies, duplicate selection/extraction...	Critically low
Clayton 2012	11802	Effectiveness of return-to-work interventions for disabled people: a systematic review of government initiatives focused on changing the behaviour of employers.	Yes		No		Yes		Partial yes		Yes		No		No		Partial yes		Partial yes	studies underwent a critical appraisal to assess the general design and reporting of each study using criteria adapted from existing established checklists for both quantitative and qualitative studies	No		No meta-analysis conducted		No meta-analysis conducted		No		No		No meta-analysis conducted		Yes		Critically low		Critically low
Filges 2013	11790	Unemployment Benefit Exhaustion: Incentive Effects on Job Finding Rates: A Systematic Review	Yes		Yes	Protocol is 2013 Campbell (also a 2010 one)	Yes		Yes		Yes		Yes		Yes		Partial yes		Yes		No		Yes		Yes		Yes		Yes		Yes		Yes		High	Only one non critical flaw now that the "no protocol" has been changed	High
Gensby 2012	11789	Workplace Disability Management Programs Promoting Return to Work: A Systematic Review	Yes		Yes	Gensby 2011 is the protocol	Yes		Yes		Yes		Yes		Partial yes		Yes		Partial yes		No		No meta-analysis conducted		No meta-analysis conducted		Yes		Yes		No meta-analysis conducted		Yes		High	only one low risk scored	High
Hayday 2008	11804	Review of the effectiveness and cost effectiveness of interventions, strategies, programmes and policies to help recipients of incapacity benefits return to employment (paid and unpaid)	Yes		Partial yes		Yes		Yes		Yes		Yes		Yes		Yes		Partial yes		No		No meta-analysis conducted		No meta-analysis conducted		No		yes		No meta-analysis conducted		No		Critically low		Critically low
Herbaut 2020	11134	What works to reduce inequalities in higher education? A systematic review of the (quasi-)experimental literature on outreach and financial aid	Yes		No		Yes		Partial yes		No		No		No		Yes	World bank report provides more details than this one.	No		No		No meta-analysis conducted		No meta-analysis conducted		No		Yes		No meta-analysis conducted		Yes	The authors declared no conflicts of interest.	Critically low		Critically low
Heshmati 2019	912	A Survey of Inclusive Growth Policy	Yes	Assessed RQ2 only. Population and comparison inferred.	No		No		Partial yes		No		No		No		No		No		No		No meta-analysis conducted		No meta-analysis conducted		No		No		No meta-analysis conducted		Yes		Critically low	4 critical and 6 non critical flaws: they mix up syntghesis of empirical with theorietical and opinion	Critically low
Jennings 2014	7830	Do men need empowering too? A systematic review of entrepreneurial education and microenterprise development on health disparities among inner-city black male youth	Yes		No		No		Partial yes		No		No		No		Yes		No		No		No meta-analysis conducted		No meta-analysis conducted		No		Yes	only one study was relevant (i.e. only one study had a control) so cant assess heterogeneity	No meta-analysis conducted		No		Critically low		Critically low
Kluve 2017	11788	Interventions to improve the labour market outcomes of youth: A systematic review of training, entrepreneurship promotion, employment services and subsidized employment interventions	Yes		Yes		Yes		Yes		No		Yes	From protocol: The studies are being double-coded manually into a spreadsheet by a team of six coders...alhtough they dont say how discrepancies will be dealth with.	Partial yes	see table 7.2	Partial yes	Review presents included studies by type of programme rather than by individual study - see table 9.1 (page 201)	Partial yes		No		Yes		Yes		Yes		Yes		Yes		Yes		Moderate	2 non crtical flaws	Moderate
Mishra 2020	11228	Social networks, social capital, social support and academic success in higher education: A systematic review with a special focus on 'underrepresented' students	Yes		No		No		Partial yes		Yes		No		No		Yes		No		No		No meta-analysis conducted		No meta-analysis conducted		No		No		No meta-analysis conducted		No		Critically low		Critically low
Mocca 2019	11223	Great Expectations? A Systematic Review of the Relationship Between the School-to-Higher Education Transition and Social Mobility	Yes	the term 'enabler' suggests at least pre- and post-comparisons	No		No		Partial yes		No		No		No		No		No		No		No meta-analysis conducted		No meta-analysis conducted		No		No		No meta-analysis conducted		Yes	The authors wish to acknowledge the financial support of the Research Councils UK (RCUK) and the National Commission for Scientific Research and Technology (CONICYT Chile, grant MR/N026527/1).	Critically low		Critically low
O'Campo 2015	7516	Social welfare matters: a realist review of when, how, and why unemployment insurance impacts poverty and health	Yes		Yes		Yes		Partial yes		Yes		Yes		No		No		No		No		No meta-analysis conducted		No meta-analysis conducted		No	in that they justifed why they didnt look in more detail at RoB	No		No meta-analysis conducted		No		Critically low	This score may not represent the true quality of this review as it does not accommodate for realist methodology.	Critically low
Ott 2015	11786	Interventions to Improve the Economic Self-sufficiency and Well-being of Resettled Refugees: A Systematic Review	Yes		Yes	difficult to find in the actual review paper, but protocol published in 2013 https://onlinelibrary.wiley.com/doi/10.1002/CL2.113	Yes		Yes		Yes		Yes		Yes		Yes	although no studies included	Yes		Yes		No meta-analysis conducted		No meta-analysis conducted		Yes	no studies included	Yes	no studies included	No meta-analysis conducted		No	no conflicts	High	potentially moderate to high based on what they proposed to do	High
Radey 2018	10549	Informal Support among Low-Income Mothers Post Welfare Reform:A Systematic Review	Yes		No		Yes		Partial yes		No		No		No		Yes		Partial yes	im making the assumption that this was looked at as part of their quality tool as it includes sampling strategy and data analysis tools	Yes	"the vast majority of included studies (n = 60) used data collected with federal funding for which topical and methodological experts provided a rigorous review of study protocol."...so i would say thats a Yes	No meta-analysis conducted		No meta-analysis conducted		Yes	Practically all were of a very high quality so maybe this is captured by that?	Yes		No meta-analysis conducted		Yes		Critically low		low
Renahy 2018	10522	Connections between unemployment insurance, poverty and health: a systematic review	Yes		No		Yes		Partial yes		Yes		Yes		No		Yes		Partial yes		No		No meta-analysis conducted		No meta-analysis conducted		Yes		Yes		No meta-analysis conducted		Yes		Critically low		low
					6				18						4				9								9
