# Supplementary material for: Assessing the effects of population-level political, economic and social exposures, interventions and policies on inclusive economy outcomes for health equity in high-income countries: a systematic review of reviews
Source: Syst Rev. 2024 Feb 8;13:58. doi: 10.1186/s13643-023-02429-5 (PMC10851517; doi:10.1186/s13643-023-02429-5)
Supplement: Supplementary file 8 — Additional file 8. Excluded reviews. [file 13643_2023_2429_MOESM8_ESM.xlsx]

## Sheet: DATABASES AND REGISTERS (N=194)
Authors	Title	Published Year	Journal	Volume	Issue	Pages	DOI	Exclusion reason
Abdullah, Abdul; Doucouliagos, Hristos; Manning, Elizabeth	Does Education Reduce Income Inequality? A Meta-regression Analysis	2015	Journal of Economic Surveys	29	2	301-316		Wrong population - focused on low or middle income countries
Abu Hatab, Assem; Cavinato, Maria Eduarda Rigo; Lagerkvist, Carl Johan	Urbanization, livestock systems and food security in developing countries: A systematic review of the literature	2019	Food Security	11	2	279-299	10.1007/s12571-019-00906-1	Wrong population - focused on low or middle income countries
Adams, Renee; Ferreira, Daniel	One Share-One Vote: The Empirical Evidence	2008	Review of Finance	12	1	51-91		Wrong outcome
Adams, Richard H., Jr.	Evaluating the Economic Impact of International Remittances on Developing Countries Using Household Surveys: A Literature Review	2011	Journal of Development Studies	47	6	809-828		Wrong study design
Adenle, Ademola A.	Assessment of solar energy technologies in Africa-opportunities and challenges in meeting the 2030 agenda and sustainable development goals	2020	Energy Policy	137	Journal Article	111180-111180	10.1016/j.enpol.2019.111180	Wrong study design
Adhikari, Bhim	Poverty Reduction through Promoting Alternative Livelihoods: Implications for Marginal Drylands: Review Article	2013	Journal of International Development	25	7	947-967		Wrong study design
Afzal, Zabia; Muntaner, Carles; Chung, Haejoo; Mahmood, Qamar; Ng, Edwin; Schrecker, Ted	Complementarities or contradictions? Scoping the health dimensions of "flexicurity" labor market policies	2013	International Journal of Health Services	43	3	473-482		Wrong outcome
Agenor, Pierre-Richard	Benefits and Costs of International Financial Integration: Theory and Facts	2001			Unpublished Material			Wrong study design
Agenor, Pierre-Richard; Moreno-Dodson, Blanca	Public infrastructure and growth : new channels and policy implications	2006			Unpublished Material			Wrong study design
Aghion, Philippe; Caroli, Eve; Garcia-Penalosa, Cecilia	Inequality and economic growth: the perspective of the new growth theories	1999			Unpublished Material	87		Wrong study design
Aguiar, Cecilia; Silva, Carla S.; Guerra, Rita; Rodrigues, Ricardo B.; Ribeiro, Luisa A.; Pastori, Giulia; Leseman, Paul; Obrovska, Jana; Lenhartova, Zuzana; Ereky-Stevens, Katharina; Omonigho, Aghogho; Thomson, Bethan; Tracz, Rebecca; Hummel, Theresia; Anders, Yvonne; Wolf, Katrin; Panagiotidou, Chrysanthi; Papageridou, Despina; Gkaintartzi, Anastasia; Tsokalidou, Petroula; Tsioumis, Konstantino…	Early interventions tackling inequalities experienced by immigrant, low-income, and Roma children in 8 European countries: a critical overview	2020	European Early Childhood Education Research Journal	28	1	58-76	10.1080/1350293X.2020.1707363	Wrong study design
Ahmed F.; Siwar, C.	Food security status, issues and challenges in Malaysia: A review.	2013	Journal of Food, Agriculture and Environment	11	2	219-223		Not included in Reports excluded numbers - counted as 'Report not retrieved'
Aikens, Kathleen; McKenzie, Marcia; Vaughter, Philip	Environmental and sustainability education policy research: a systematic review of methodological and thematic trends	2016	Environmental Education Research	22	3	333-359	10.1080/13504622.2015.1135418	Wrong outcome
Akanmori, Harriet	A Critical Analysis of the Activities of the Canadian International Development Agency (CIDA) to Promote Equity and Access in the Achievement of the Millennium Development Goals (MDGs) for Education in Ghana: 2005--2010	2012	Masters Abstracts International	AAIMR76403	Dissertation/Thesis	2198		Wrong study design
Akoum, Ibrahim F.	Globalization, Growth, and Poverty: The Missing Link	2008	International Journal of Social Economics	35	2022-04-03	226-238		Wrong study design
Amaral Ernesto, F. L.; Shih-Keng, Yen; Wang-Goodman, Sharron	A Meta-Analysis of the Association between Income Inequality and Intergenerational Mobility	2019	Socius: Sociological Research for a Dynamic World	5	Journal Article		http://dx.doi.org/10.1177/2378023119881282	Wrong study design
Amis, Philip	Employment Creation or Environmental Improvements: A Literature Review of Urban Poverty and Policy in India	1995	Habitat International	19	4	485-497		Wrong study design
Anand, Paul; Lea, Stephen	The psychology and behavioural economics of poverty	2011	Journal of Economic Psychology	32	2	284-293	10.1016/j.joep.2010.11.004	Wrong outcome
Anderson, Edward; d'Orey, Maria,Ana Jalles; Duvendack, Maren; Esposito, Lucio	Does Government Spending Affect Income Poverty? A Meta-regression Analysis	2018	World Development	103	Journal Article	60-71		Wrong population - focused on low or middle income countries
Anderson, Edward; Jalles D'Orey, Maria Ana; Duvendack, Maren; Esposito, Lucio	Does Government Spending Affect Income Inequality? A Meta-regression Analysis	2017	Journal of Economic Surveys	31	4	961-987		Wrong population - focused on low or middle income countries
Appelstrand, Marie; Lidestav, Gun	Women entrepreneurship - a shortcut to a more competitive and equal forestry sector?	2015	Scandinavian Journal of Forest Research	30	3	226-234	10.1080/02827581.2015.1011408	No comparator
Ashraf, Md Mahfuz; Razzaque, Mohammed Abdur; Liaw, Siaw-Teng; Ray, Pradeep Kumar; Hasan, Md Rashadul	Social business as an entrepreneurship model in emerging economy: Systematic review and case study	2019	Management Decision	57	5	1145-1161	10.1108/MD-04-2017-0343	Wrong outcome
Ashta, Arvind	Work-sharing from Different Angles: A literature review	2017			Unpublished Material	33 p.		Wrong outcome
Attred, P.	Parenting support in the context of poverty: A meta-synthesis of the qualitative evidence.	2005	Health and Social Care in the Community	13	4	330-337	http://dx.doi.org/10.1111/j.1365-2524.2005.00562.x	Wrong outcome
Azadi, Hossein; Vanhaute, Eric	Mutual Effects of Land Distribution and Economic Development: Evidence from Asia, Africa, and Latin America	2019	Land	8	6	96-96	10.3390/land8060096	Wrong study design
Bansal, Sanchita; Garg, Isha; Sharma, Gagan Deep	Social Entrepreneurship as a Path for Social Change and Driver of Sustainable Development: A Systematic Review and Research Agenda	2019	Sustainability	11	4	1091-1091	10.3390/su11041091	No comparator
Basedau, Matthias; Gobien, Simone; Prediger, Sebastian	The Multidimensional Effects of Religion on Socioeconomic Development: A Review of the Empirical Literature	2018	Journal of Economic Surveys	32	4	1106-1133		Wrong study design
Baulch, Bob; Hoddinott, John	Economic mobility and poverty dynamics in developing countries	2000	The Journal of Development Studies	36	6	2024-01-01		Wrong study design
Benlemlih, Mohammed	Corporate Social Responsibility and Firm Financing Decisions: A Literature Review	2017	Journal of Multinational Financial Management	42-43	Journal Article	2022-10-01		Wrong outcome
Bhatta, SD; Drennan, MP	The economic benefits of public investment in transportation - A review of recent literature	2003	Journal of Planning Education and Research	22	3	288-296	10.1177/0739456X02250317	Wrong study design
Bhattarai, Saroj; Neely, Christopher J.	A Survey of the Empirical Literature on U.S. Unconventional Monetary Policy	2016			Unpublished Material	49		Wrong outcome
Bhuiyan, Shahjahan H.	Modernizing Bangladesh public administration through e-governance: Benefits and challenges	2011	Government Information Quarterly	28	1	54-65	10.1016/j.giq.2010.04.006	Wrong outcome
Bird, R.; Rodriguez, ER	Decentralization and poverty alleviation. International experience and the case of the Philippines	1999	Public Administration and Development	19	3	299-319	10.1002/(SICI)1099-162X(199908)19:3<299::AID-PAD82>3.0.CO;2-L	Wrong study design
Blasi, Joseph; Kruse, Douglas; Freeman, Richard B.	Broad-Based Employee Stock Ownership and Profit Sharing: History, Evidence, and Policy Implications	2018	Journal of Participation and Employee Ownership	1	1	38-60		Wrong study design
Borg, Johan; Bergman, Anna-Karin; Ostergren, Per-Olof	Is 'legal empowerment of the poor' relevant to people with disabilities in developing countries? An empirical and normative review	2013	Glob Health Action	6	Journal Article	22854		Exclusion reason: Wrong outcome
Bouvet, Florence	What Does Greater Economic Integration Mean for Interregional Income Inequality? An Analysis of OECD Countries and Regions	2011	Region et Developpement		33	39-58		Exclusion reason: Wrong study design
Bratt, Rachel G.	Viewing Housing Holistically: The Resident-Focused Component of the Housing-Plus Agenda	2008	Journal of the American Planning Association	74	1	100-110	10.1080/01944360701816071	Wrong outcome
Brody, Carinne; de Hoop, Thomas; Vojtkova, Martina; Warnock, Ruby; Dunbar, Megan; Murthy, Padmini; Dworkin, Shari L.	Economic Self-Help group Programs for Improving Women's Empowerment: A Systematic Review	2015	Campbell Systematic Reviews	11	1	1-182	https://doi.org/10.4073/csr.2015.19	Wrong population - focused on low or middle income countries
Bross, Lance A.	Transit oriented development and affordable housing: Analyzing the effects of economic, regulatory and advocacy factors on a developer's decision to include affordable housing in TODs in the Denver, Colorado region	2015	Dissertation Abstracts International, A: The Humanities and Social Sciences	AAI3633410	Dissertation/Thesis			Wrong study design
Burkhauser, Richard V.	Another Look at the Economics of Minimum Wage Legislation	2014	Australian Economic Review	47	3	409-415		Wrong study design
Buvinic, Mayra; Gupta, Geeta Rao	Female-Headed Households and Female-Maintained Families: Are They Worth Targeting to Reduce Poverty in Developing Countries?	1997	Economic Development and Cultural Change	45	2	259-280		Wrong study design
Calderon, Cesar; Serven, Luis	Infrastructure, growth, and inequality : an overview	2014			Unpublished Material			Wrong study design
Campbell M.; Craig P.; Escobar, O.	Participatory budgeting and health and wellbeing: A systematic scoping review of evaluations and outcomes	2017			Conference Proceedings			Wrong study design
Campbell, Mhairi; Escobar, Oliver; Fenton, Candida; Craig, Peter	The impact of participatory budgeting on health and wellbeing: a scoping review of evaluations	2018	BMC Public Health	18	Journal Article		http://dx.doi.org/10.1186/s12889-018-5735-8	Wrong study design;
Campbell, Mhairi; Thomson, Hilary; Fenton, Candida; Gibson, Marcia	Health and wellbeing of lone parents in welfare to work: a systematic review of qualitative studies	2015	The Lancet	386	Journal Article		http://dx.doi.org/10.1016/S0140-6736(15)00865-X	Wrong outcome
Campbell, Mhairi; Thomson, Hilary; Fenton, Candida; Gibson, Marcia	Lone parents, health, wellbeing and welfare to work: a systematic review of qualitative studies	2016	BMC Public Health	16	Journal Article	188		Wrong outcome
Campos, Nauro F.; De Grauwe, Paul; Ji, Yuemei	Structural Reforms, Growth and Inequality: An Overview of Theory, Measurement and Evidence	2017			Unpublished Material			Wrong study design;
Campos-Serna, Javier; Ronda-Perez, Elena; Artazcoz, Lucia; Moen, Bente E.; Benavides, Fernando G.	Gender inequalities in occupational health related to the unequal distribution of working and employment conditions: a systematic review	2013	International Journal for Equity in Health	12	Journal Article	57		Wrong outcome
Carillo, Maria Rosaria; Quintieri, Beniamino; Vinci, Concetto Paolo	Causes and Economic Effects of Migration Flows -- An Overview	1999	Labour	13	3	587-602		Wrong study design
Casey, Bernard; Bruche, Gert	Active Labor Market Policy: An International Overview	1985	Industrial Relations	24	1	37-61		Wrong study design
Cashin, Paul; Mauro, Paolo; Pattillo, Catherine A.; Sahay, Ratna	Macroeconomic Policies and Poverty Reduction: Stylized Facts and an Overview of Research	2001			Unpublished Material	29		Wrong study design
CHABE-FERRET, Sylvain; GOURDON, Julien; MAROUANI, Mohamed Ali; VOITURIEZ, Tancrede	Trade-Induced Changes in Economic Inequality: Assessment Issues and Policy Implications for Developing Countries	2007			Unpublished Material			Wrong study design
Chanâ€Yuan Wong; Lee, Keun	Projecting the Arena of Inclusion: The Case of South Korea in Pursuing a Phased Inclusive Growth Process	2018	Review of Policy Research	35	4	590-616	http://dx.doi.org/10.1111/ropr.12286	Wrong study design
Chang, Joshua; Connell, Julia; Burgess, John; Travaglione, Antonio	Gender wage gaps in Australian workplaces: are policy responses working?	2014	Equality, Diversity and Inclusion: An International Journal	33	8	764-775	http://dx.doi.org/10.1108/EDI-10-2013-0080	Wrong study design
Churchill, Sefa Awaworyi; Danso, Jeffrey Korankye; Appau, Samuelson	Microcredit and poverty reduction in Bangladesh: average effects beyond publication bias	2016	Enterprise Development & Microfinance	27	3	204		Wrong population - focused on low or middle income countries;
Cipollina, Maria; Cuffaro, Nadia; D'Agostino, Giovanna	Land Inequality and Economic Growth: A Meta-Analysis	2018	Sustainability	10	12	4655-4655	10.3390/su10124655	Wrong outcome
Clarke, Ian; Banga, Sunil	The economic and social role of small stores: a review of UK evidence	2010	International review of retail, distribution and consumer research	20	2	187-215	http://dx.doi.org/10.1080/09593961003701783	Wrong outcome
Clifford, M.; Miller, T.; Stasz, C.; Goldman, C.; Sam, C.; Kumar, K.	How effective are different approaches to higher education provision in increasing access, quality and completion for students in developing countries? Does this differ by gender of students?	2013			Report			Wrong population - focused on low or middle income countries;
Craig, Ben R.; Jackson,William E.,,III; Thomson, James B.	The Economic Impact of the Small Business Administration's Intervention in the Small Firm Credit Market: A Review of the Research Literature	2009	Journal of Small Business Management	47	2	221-231	10.1111/j.1540-627X.2009.00269.x	Wrong study design
Cuberes, David; Teignier, Marc	Gender Inequality and Economic Growth: A Critical Review	2014	Journal of International Development	26	2	260-276		Wrong study design
Cuffaro, Nadia	LAND INEQUALITY AND GROWTH: META-ANALYSIS AND RELEVANCE FOR CONTEMPORARY DEVELOPMENT IN AFRICA	2017			Unpublished Material	37-37		Wrong outcome
Dammert, Ana C.; Mohan, Sarah	A Survey of the Economics of Fair Trade	2015	Journal of Economic Surveys	29	5	855-868		Wrong study design
Danziger, Sheldon; Haveman, Robert; Plotnick, Robert	How Income Transfer Programs Affect Work, Savings, and the Income Distribution: A Critical Review	1981	Journal of Economic Literature	19	3	975		Wrong study design
David, Miriam	Choice and Markets in Education: A Critique of Some Key Texts	1996	Discourse	17	3	417-421		Wrong study design
de Dominicis, Laura; Florax, Raymond J. G. M.; de Groot, Henri L. F.	A Meta-analysis on the Relationship between Income Inequality and Economic Growth	2008	Scottish Journal of Political Economy	55	5	654-682		Wrong outcome
Demirguc-Kunt, Asli; Klapper, Leora; Singer, Dorothe	Financial inclusion and inclusive growth: a review of recent empirical evidence	2017			Unpublished Material			Wrong study design
Demirguc-Kunt, Asli; Levine, Ross	Finance and Inequality: Theory and Evidence	2009	Annual Review of Financial Economics	1	1	287-318		Wrong study design
Desroches, Marie-Eve	UNDERSTANDING COLLABORATIVE GOVERNANCE: AGENDA SETTING AND ALTERNATIVE FORMULATION TOWARD INCLUSIVE CITIES	2017	Race, Gender & Class	24	1	97-106		Wrong study design
Develtere, Patrick; Huybrechts, An	The Impact of Microcredit on the Poor in Bangladesh	2005	Alternatives	30	2	165-189		Wrong study design
Doucouliagos, Hristos; Ulubasoglu, Mehmet Ali	Democracy and economic growth: A meta-analysis	2008	American Journal of Political Science	52	1	61-83	10.1111/j.1540-5907.2007.00299.x	Wrong study design
Duvendack, M.; Palmer-Jones, R.; Copestake, J. G.; Hooper, L.; Loke, Y.; Rao, N.	What is the evidence of the impact of microfinance on the well-being of poor people?	2011			Report			Wrong population - focused on low or middle income countries;
Duvendack, Maren; Mader, Philip	Impact of Financial Inclusion in Low- and Middle-Income Countries: a Systematic Review of Reviews		Journal of Economic Surveys		Journal Article		10.1111/joes.12367	Wrong study design
Ehlenz, Meagan M.; Taylor, Constance	Shared Equity Homeownership in the United States: A Literature Review	2019	Journal of Planning Literature	34	1	2018-03-01	http://dx.doi.org/10.1177/0885412218795142	Wrong study design
Farre, Lidia	The Role of Men in the Economic and Social Development of Women: Implications for Gender Equality	2013	World Bank Research Observer	28	1	22-51		Wrong study design
Fay, Marianne; Estache, Antonio	Current debates on infrastructure policy	2007			Unpublished Material			Wrong study design
Feldman, Guy	Saving from poverty: A critical review of Individual Development Accounts Ã¯Â»Â¿	2018	Critical Social Policy : CSP	38	2	181-200	http://dx.doi.org/10.1177/0261018317695451	Wrong study design
Fermin-Gonzalez, Marlene	Research on Virtual Education, Inclusion, and Diversity: A Systematic Review of Scientific Publications (2007-2017)	2019	International Review of Research in Open and Distributed Learning	20	5	146-167		Wrong outcome
Fine, Cordelia; Sojo, Victor; Lawford-Smith, Holly	Why Does Workplace Gender Diversity Matter? Justice, Organizational Benefits, and Policy	2020	Social Issues and Policy Review	14	1	36-72	10.1111/sipr.12064	Wrong study design
Fiorati, Regina Celia; Arcencio, Ricardo A.; Segura Del Pozo, Javier; Ramasco-Gutierrez, Milagros; Serrano-Gallardo, Pilar	Intersectorality and social participation as coping policies for health inequities-worldwide	2018	Gaceta Sanitaria	32	3	304-314		Wrong outcome
Flambard, Veronique	Housing Allowances: Still Struggling to Make Ends Meet	2019	Housing Studies	34	4	688-714		Wrong study design
Fray, Leanne; Gore, Jenny; Harris, Jess; North, Bettina	Key influences on aspirations for higher education of Australian school students in regional and remote locations: a scoping review of empirical research, 1991-2016	2020	Australian Educational Researcher	47	1	61-93	10.1007/s13384-019-00332-4	Wrong intervention or exposure
Galperin, Hernan; Viecens, M. Fernanda	Connected for Development? Theory and evidence about the impact of Internet technologies on poverty alleviation	2017	Development Policy Review	35	3	315-336	10.1111/dpr.12210	Wrong study design
Gandhi, Jitendra S.	Impact of Microfinance on Women Empowerment	2016	Social Work Chronicle	5	1	89-93		Wrong study design
Gibson, Marcia; Hearty, Wendy; Craig, Peter	Potential effects of universal basic income: a scoping review of evidence on impacts and study characteristics	2018	The Lancet	392	Journal Article		http://dx.doi.org/10.1016/S0140-6736(18)32083-X	Meeting abstract
Glasberg, Davita Silfen; Schwartz, Michael	Ownership and Control of Corporations	1983	Annual Review of Sociology	9	Journal Article	311-332		Wrong study design
Gopalaswamy, A. K.; Babu, M. S.; Dash, U.	Systematic review of quantitative evidence on the impact of microfinance on the poor in South Asia	2016			Report			Wrong population - focused on low or middle income countries;
Grashuis, Jasper; Su, Ye	A Review of the Empirical Literature on Farmer Cooperatives: Performance, Ownership and Governance, Finance, and Member Attitude	2019	Annals of Public and Cooperative Economics	90	1	77-102	10.1111/apce.12205	Wrong outcome
Greenberg, David; Cebulla, Andreas	U.S. Welfare-to-Work Programs: The Good, the Bad and the Ugly	2008	International Journal of Public Administration	31	10	1354	http://dx.doi.org/10.1080/01900690801973535	Wrong study design
Grimm, Michael; Paffhausen, Anna Luisa	Do Interventions Targeted at Micro-entrepreneurs and Small and Medium-Sized Firms Create Jobs? A Systematic Review of the Evidence for Low and Middle Income Countries	2015	Labour Economics	32	Journal Article	67-85		Wrong population - focused on low or middle income countries;
Gunter, Bernhard G.; van der Hoeven, Rolph	The Social Dimension of Globalization: A Review of the Literature	2004	International Labour Review	143	2022-02-01	1943-07-01		Wrong study design
Gutierrez-Nieto, Begona; Serrano-Cinca, Carlos	20 years of research in microfinance: An information management approach	2019	International Journal of Information Management	47	Journal Article	183-197	10.1016/j.ijinfomgt.2019.01.001	Wrong outcome
Haby, Michelle M.; Chapman, Evelina; Clark, Rachel; Galvao, Luiz A. C.	Agriculture, food, and nutrition interventions that facilitate sustainable food production and impact health: an overview of systematic reviews	2016	Pan American Journal of Public Health	40	1	48-56		Wrong outcome
Haby, Michelle M.; Chapman, Evelina; Clark, Rachel; Galvao, Luiz A. C.	Energy interventions that facilitate sustainable development and impact health: an overview of systematic reviews	2016	Pan American Journal of Public Health	39	4	200-207		Wrong outcome
Hale, Galina; Xu, Mingzhi	FDI effects on the labor market of host countries	2016			Unpublished Material	26		Wrong study design
Halim, Nafisa; Spielman, Kathryn; Larson, Bruce	The economic consequences of selected maternal and early childhood nutrition interventions in low- and middle-income countries: a review of the literature, 2000-2013	2015	BMC Women's Health	15	Journal Article	33		Wrong population - focused on low or middle income countries;
Harlan, Sharon L.	Federal Job Training Policy and Economically Disadvantaged Women	1985	Women and Work	1	Journal Article	282-310		Wrong study design
Harrison, David A.; Kravitz, David A.; Mayer, David M.; Leslie, Lisa M.; Lev-Arey, Dalit	Understanding attitudes toward affirmative action programs in employment: Summary and meta-analysis of 35 years of research	2006	Journal of Applied Psychology	91	5	1013-1036	10.1037/0021-9010.91.5.1013	Wrong outcome
Hart, Susan Margaret	Self-regulation, Corporate Social Responsibility, and the Business Case: Do they Work in Achieving Workplace Equality and Safety?	2010	Journal of Business Ethics	92	4	585-600	10.1007/s10551-009-0174-1	Wrong study design
Harte, L. N.	Farmer Taxation Equity and Incentive-A Literature Review	1981	Irish Journal of Agricultural Economics and Rural Sociology	8	2	167-177		Wrong study design
Hassanain, Khalifa M.	Integrating Zakah, Awqaf and IMF for Poverty Alleviation: Three Models of Islamic Micro Finance	2015	Journal of Economic and Social Thought	2	3	193-211		Wrong study design
Hegewisch, Ariane; Gornick, Janet C.	The impact of work-family policies on women's employment: a review of research from OECD countries	2011	Community, Work & Family	14	2	119-138	http://dx.doi.org/10.1080/13668803.2011.571395	Wrong study design
Herbaut, Estelle; Geven, Koen Martijn	What Works to Reduce Inequalities in Higher Education? A Systematic Review of the (Quasi-)Experimental Literature on Outreach and Financial Aid	2019			Unpublished Material			More recent paper available
Hertel, Thomas W.; Reimer, Jeffrey J.	Predicting the Poverty Impacts of Trade Reform	2004			Unpublished Material			Wrong study design
Hollingsworth, J. R.; Hanneman, Robert A.	Working-Class Power and the Political Economy of Western Capitalist Societies	1982	Comparative Social Research	5	Journal Article	61-80		Wrong study design
Huang, Jian; van den Brink, Henriette Maassen; Groot, Wim	A meta-analysis of the effect of education on social capital	2009	Economics of Education Review	28	4	454-464	10.1016/j.econedurev.2008.03.004	Wrong outcome
Husain, Muhammad Jami	Contribution of Health to Economic Development: A Survey and Overview	2010	Economics: The Open-Access, Open-Assessment E-Journal	4	Journal Article			Wrong study design
JimenezSolomon O.G.; MendezBustos P.; Swarbrick M.; Diaz S.; Silva S.; Kelley M.; Duke S.; LewisFernandez, R.	Peer-supported economic empowerment: A financial wellness intervention framework for people with psychiatric disabilities.	2016	Psychiatric rehabilitation journal	39	3	222-233	http://dx.doi.org/10.1037/prj0000210	No comparator
Jones, Hayley	More Education, Better Jobs? A Critical Review of CCTs and Brazil's Bolsa Familia Programme for Long-Term Poverty Reduction	2016	Social Policy and Society	15	3	465-478	10.1017/S1474746416000087	Wrong study design
Joumard, Isabelle; Pisu, Mauro; Bloch, Debbie	Less Income Inequality and More Growth--Are They Compatible?: Part 3. Income Redistribution via Taxes and Transfers Across OECD Countries	2012			Unpublished Material			Wrong study design
Joumard, Isabelle; Pisu, Mauro; Bloch, Debbie	Tackling Income Inequality: The Role of Taxes and Transfers	2012	OECD Journal: Economic Studies	2012	Journal Article	37-70		Wrong study design
Kersten, Renate; Harms, Job; Liket, Kellie; Maas, Karen	Small Firms, Large Impact? A Systematic Review of the SME Finance Literature	2017	World Development	97	Journal Article	330-348		Wrong population - focused on low or middle income countries
Khaleequzzaman, Muhammad; Shah Shirazi, Nasim	Islamic Microfinance--An Inclusive Approach with Special Reference to Poverty Eradication in Pakistan	2012	International Journal of Economics, Management and Accounting	20	1	19-49		Wrong study design
Khandker, S. R.	Micro-credit programme evaluation: a critical review	1998	IDS Bulletin	29	4	2020-11-01		Wrong study design
Kierzenkowski, Rafal; Koske, Isabell	The Drivers of Labor Income Inequality--A Literature Review	2013	Journal of International Commerce, Economics and Policy	4	1	1932-01-01		Wrong study design
Kierzenkowski, Rafal; Koske, Isabell	Less Income Inequality and More Growth--Are they Compatible? Part 8. The Drivers of Labour Income Inequality--A Literature Review	2012			Unpublished Material			Wrong study design
Kim, Minjin; Zoo, Hanah; Lee, Heejin; Kang, Juhee	Mobile financial services, financial inclusion, and development: A systematic review of academic literature	2018	The Electronic Journal of Information Systems in Developing Countries	84	5		http://dx.doi.org/10.1002/isd2.12044	Wrong outcome
Korth, M.; Stewart, R.; van Rooyen, C.; de Wet, T.	Microfinance: Development Intervention or Just Another Bank?	2012	Journal of Agrarian Change	12	4	575-586	10.1111/j.1471-0366.2012.00375.x	Wrong study design
Kristine HusÃ¸y Onarheim; Iversen, Johanne Helene; Bloom, David E.	Economic Benefits of Investing in Womenâ€™s Health: A Systematic Review	2016	PLoS One	11	3		http://dx.doi.org/10.1371/journal.pone.0150120	Wrong population - focused on low or middle income countries
Kuada, John	Entrepreneurship in Africa â€“ a classificatory framework and a research agenda	2015	African Journal of Economic and Management Studies	6	2	148-163	http://dx.doi.org/10.1108/AJEMS-10-2014-0076	Wrong study design
Kulikauskas, Darius	Economic inequality: a survey of recent literature	2013	Ekonomika	92	1	2025-07-01		Wrong study design
Kwapong, Nana Afranaa; Hanisch, Markus	Cooperatives and poverty reduction: a literature review	2013	Journal of rural cooperation	41	2	114-146		Wrong study design
Lester, Rodney	Insurance and inclusive growth	2014			Unpublished Material			Wrong study design
Li, KX, Jin, M, Shi, W	Tourism as an important impetus to promoting economic growth: A critical review	2018	Tourism Management Perspectives	26		135-142	DOI: 10.1016/j.tmp.2017.10.002	Wrong study design
Luchenski, Serena; Maguire, Nick; Aldridge, Robert W.; Hayward, Andrew; Story, Alistair; Perri, Patrick; Withers, James; Clint, Sharon; Fitzpatrick, Suzanne; Hewett, Nigel	What works in inclusion health: overview of effective interventions for marginalised and excluded populations	2018	Lancet	391	10117	266-280		Wrong outcome
Maceviciute, Elena; Manzuch, Zinaida	Conceptualising the role of digital reading in social and digital inclusion	2018	Information Research-an International Electronic Journal	23	4	isic1805-isic1805		No comparator
Maitrot, Mathilde; Nino-Zarazua, Miguel	Poverty and wellbeing impacts of microfinance: What do we know?	2017			Unpublished Material	37-37		Wrong population - focused on low or middle income countries
Martinez-Lemos, R. Ivan	Economic impact of corporate wellness programs in Europe: A literature review	2015	Journal of Occupational Health	57	3	201-211		Wrong outcome
Maynard, Merryn; Dean, Jennifer; Rodriguez, Paulina I.; Sriranganathan, Gobika; Qutub, Mona; Kirkpatrick, Sharon I.	The Experience of Food Insecurity Among Immigrants: a Scoping Review	2019	Journal of International Migration and Integration	20	2	375-417	http://dx.doi.org/10.1007/s12134-018-0613-x	Wrong study design
Mazur, Robert; Stakhanov, Oleg	Prospects for enhancing livelihoods, communities, and biodiversity in Africa through community-based forest management: a critical analysis	2008	Local Environment	13	5	405-421	http://dx.doi.org/10.1080/13549830701809700	Wrong study design
Mbuyisa, Busisiwe; Leonard, Awie	The Role of ICT Use in SMEs towards Poverty Reduction: A Systematic Literature Review [Review Article]	2017	Journal of International Development	29	2	159-197		Wrong population - focused on low or middle income countries
McCabe, Annie; Pojani, Dorina; van Groenou, Anthony Broese	The application of renewable energy to social housing: A systematic review	2018	Energy Policy	114	Journal Article	549-557	10.1016/j.enpol.2017.12.031	Wrong outcome
McChesney, Kay Young	A Review of the Empirical Literature on Contemporary Urban Homeless Families	1995	Social Service Review	69	3	429-460		Wrong intervention or exposure
Md, Mohsin Reza; Subramaniam, Thirunaukarasu; Islam, M. R.	Economic and Social Well-Being of Asian Labour Migrants: A Literature Review	2019	Social Indicators Research	141	3	1245-1264	http://dx.doi.org/10.1007/s11205-018-1876-5	Wrong outcome
Mendola, Mariapia	Farm Household Production Theories: A Review of 'Institutional' and 'Behavioral' Responses	2007	Asian Development Review	24	1	49-68		Wrong study design
Mercieca, Pauline	Aid and Economic Growth in Developing Countries: A Literature Review	2010	Bank of Valletta Review		41	2022-01-01		Wrong outcome
Meyer, Daniel Francois; Meyer, Natanya	Assessment of Inclusive Growth performance: A comparative analysis of the BRICS countries	2019	Acta Universitatis Danubius.Oeconomica	15	4			Wrong study design
Michael, Osei Adu; â¨¯ David, Oscar Yawson; Armah, Frederick Ato; Ernest, Ekow Abano; Quansah, Reginald	Systematic review of the effects of agricultural interventions on food security in northern Ghana	2018	PLoS One	13	9		http://dx.doi.org/10.1371/journal.pone.0203605	Wrong population - focused on low or middle income countries
Minasyan, Anna; Zenker, Juliane; Klasen, Stephan; Vollmer, Sebastian	Educational Gender Gaps and Economic Growth: A Systematic Review and Meta-regression Analysis	2019	World Development	122	Journal Article	199-217		Wrong outcome
Misselhorn, AA	What drives food insecurity in southern Africa? A meta-analysis of household economy studies	2005	Global Environmental Change-Human and Policy Dimensions	15	1	33-43	10.1016/j.gloenvcha.2004.11.003	Wrong study design
Misselhorn, Alison; Hendriks, Sheryl L.	A systematic review of sub-national food insecurity research in South Africa: Missed opportunities for policy insights	2017	PLoS One	12	8		http://dx.doi.org/10.1371/journal.pone.0182399	No comparator
Mulaudzi, Fhumulani M.; Phiri, Seepaneng S.; Peu, Doriccah M.; Mataboge, Mmamakwa L. S.; Ngunyulu, Nkhensani R.; Mogale, Ramadimetja S.	Challenges experienced by South Africa in attaining Millennium Development Goals 4, 5 and 6	2016	African Journal of Primary Health Care & Family Medicine	8	2	e1-7		Wrong outcome
Muller, Jorg; Castano, Cecilia; Gonzalez, Ana; Palmen, Rachel	Policy towards Gender Equality in Science and Research	2011	Brussels Economic Review/Cahiers Economiques de Bruxelles	54	2022-03-02	295-316		Wrong study design
Munthe-Kaas, Heather; Berg, Rigmor C.; Blaasvr, Nora	Effectiveness of interventions to reduce homelessness: a systematic review and meta-analysis	2018	Campbell Systematic Reviews	14	1	1-281	https://doi.org/10.4073/csr.2018.3	Wrong outcome
Mwangi, Esther; Markelova, Helen	Collective Action and Property Rights for Poverty Reduction: A Review of Methods and Approaches	2009	Development Policy Review	27	3	307-331		Wrong study design
Nataraj, Shanthi; Perez-Arce, Francisco; Kumar, Krishna B.; Srinivasan, Sinduja V.	The Impact of Labor Market Regulation on Employment in Low-Income Countries: a Meta-Analysis	2014	Journal of Economic Surveys	28	3	551-572	10.1111/joes.12040	Wrong population - focused on low or middle income countries;
Newman, Ines	Work as a route out of poverty: a critical evaluation of the UK welfare to work policy	2011	Policy Studies	32	2	91	http://dx.doi.org/10.1080/01442872.2010.533510	Wrong study design
Ni, Niannian; Liu, Yulin	Financial Liberalization and Income Inequality: A Meta-analysis Based on Cross-Country Studies	2019	China Economic Review	56	Journal Article			Wrong study design
Noelke, Clemens	Employment Protection Legislation and the Youth Labour Market	2016	European Sociological Review	32	4	471-485	10.1093/esr/jcv088	Wrong study design
Noonan, Mary	The Impact of Social Policy on the Gendered Division of Housework	2013	Journal of Family Theory & Review	5	2	124-134	10.1111/jftr.12008	Wrong study design
Ostry, Aleck Samuel	Globalization and the marginalization of unskilled labor: potential impacts on health in developed nations	2009	International Journal of Health Services	39	1	45-57		Wrong study design
Osunmuyiwa, Olufolahan; Ahlborg, Helene	Inclusiveness by design? Reviewing sustainable electricity access and entrepreneurship from a gender perspective	2019	Energy Research & Social Science	53	Journal Article	145-158	10.1016/j.erss.2019.03.010	Wrong study design
Pande, R.; Cole, S.; Sivasankaran, A.; Bastian, G.; Durlacher, K.	Does poor people's access to formal banking services raise their incomes?	2012			Report			Wrong population - focused on low or middle income countries
Parkhouse, Hillary; Lu, Chu Yi; Massaro, Virginia R.	Multicultural Education Professional Development: A Review of the Literature	2019	Review of Educational Research	89	3	416-458	10.3102/0034654319840359	Wrong outcome
Pega, Frank; Liu, Sze Yan; Walter, Stefan; Pabayo, Roman; Saith, Ruhi; Lhachimi, Stefan K.	Unconditional cash transfers for reducing poverty and vulnerabilities: effect on use of health services and health outcomes in low- and middle-income countries	2017	Cochrane Database of Systematic Reviews		11	CD011135-CD011135	10.1002/14651858.CD011135.pub2	Wrong outcome
Peters, H. E.; Irvin-Erickson, Y.; Adelstein, S.; Malik, A.; Derrick-Mills, T.; Valido, A.; Esplage, D.	Qualitative evidence on barriers to and facilitators of womens participation in higher or growing productivity and male-dominated labour market sectors in low- and middle-income countries	2019			Report			Wrong population - focused on low or middle income countries;
Piovani, Chiara; Aydiner-Avsar, Nursel	The Gender Impact of Social Protection Policies: A Critical Review of the Evidence	2015	Review of Political Economy	27	3	410-441		Wrong study design
Poulsen, Melissa N.; McNab, Philip R.; Clayton, Megan L.; Neff, Roni A.	A systematic review of urban agriculture and food security impacts in low-income countries	2015	Food Policy	55	Journal Article	131-146	10.1016/j.foodpol.2015.07.002	Wrong population - focused on low or middle income countries
Quibria, M. G.	Gender and Poverty: Issues and Policies with Special Reference to Asian Developing Countries	1995	Journal of Economic Surveys	9	4	373-411		Wrong study design
Rashid, Lubna	Entrepreneurship Education and Sustainable Development Goals: A literature Review and a Closer Look at Fragile States and Technology-Enabled Approaches	2019	Sustainability	11	19	5343-5343	10.3390/su11195343	Wrong outcome
Reuber, Grant L.	The Impact of Government Policies on the Distribution of Income in Canada: A Review	1978	Canadian Public Policy/Analyse de Politiques	4	4	505-529		Wrong study design
Roberts, Mark; Melecky, Martin; Bougna, Theophile; Xu, Yan (Sarah)	Transport corridors and their wider economic benefits: A quantitative review of the literature	2020	Journal of Regional Science	60	2	207-248	10.1111/jors.12467	Wrong population - focused on low or middle income countries;
Roberts, Mark; Melecky, Martin; Bougna, Theophile; Xu, Yan-000462055	Transport corridors and their wider economic benefits : a critical review of the literature	2018			Unpublished Material			More recent paper available
Rose, Stephen M.; Hatzenbuehler, Stephanie	Embodying social class The link between poverty, income inequality and health	2009	International Social Work	52	4	459-+	10.1177/0020872809104250	Wrong study design
RUPP, JCC; WESSELINGH, AA	Education, Social-Inequality and Citizenship an Overview of 25 Years of Research and Theoretical Development in the Netherlands	1990	Netherlands Journal of Social Sciences	26	2	112-132		Wrong study design
Saebi, Tina; Foss, Nicolai J.; Linder, Stefan	Social Entrepreneurship Research: Past Achievements and Future Promises	2019	Journal of Management	45	1	70-95	10.1177/0149206318793196	No comparator
Saget, Catherine	Poverty Reduction and Decent Work in Developing Countries: Do Minimum Wages Help?	2001	International Labour Review	140	3	237-269		Wrong study design
Saracostti, Mahia	Social capital as a strategy to overcome poverty in Latin America - An overview	2007	International Social Work	50	4	515-+	10.1177/0020872807077911	Wrong study design
Savoia, Antonio; Easaw, Joshy; McKay, Andrew	Inequality, Democracy, and Institutions: A Critical Review of Recent Research	2010	World Development	38	2	142-154		Wrong study design
Schmid, GÃ¼	Labour Market Policy and Labour Law Reforms in Germany: Towards Inclusive Growth	2019	The International Journal of Comparative Labour Law and Industrial Relations	35	3	305		Wrong study design
Schwerhoff, Gregor; Edenhofer, Ottmar; Fleurbaey, Marc	Taxation of Economic Rents	2020	Journal of Economic Surveys	34	2	398-423	10.1111/joes.12340	Wrong study design
Siegner, Alana; Sowerwine, Jennifer; Acey, Charisma	Does Urban Agriculture Improve Food Security? Examining the Nexus of Food Access and Distribution of Urban Produced Foods in the United States: A Systematic Review	2018	Sustainability	10	9	2988-2988	10.3390/su10092988	Wrong study design
Simpson, Barbara	The Child Support Grant as a Means of Addressing Child Poverty: South African Experiences in the Post-Apartheid Era	2008	Loyola Journal of Social Sciences	22	1	93-105		Not included in Reports excluded numbers - counted as 'Report not retrieved'
Snyman, S.; Spenceley, A.	Key Sustainable Tourism Mechanisms for Poverty Reduction and Local Socioeconomic Development in Africa	2012	Africa Insight	42	2	76-93		Wrong study design
Speer, Johanna	Participatory Governance Reform: A Good Strategy for Increasing Government Responsiveness and Improving Public Services?	2012	World Development	40	12	2379-2398	10.1016/j.worlddev.2012.05.034	Wrong outcome
Stanley, TD; Jarrell, SB	Gender wage discrimination bias? A meta-regression analysis	1998	Journal of Human Resources	33	4	947-973	10.2307/146404	Wrong outcome
Steinert, Janina I.; Zenker, Juliane; Filipiak, Ute; Movsisyan, Ani; Cluver, Lucie D.; Shenderovich, Yulia	Do Saving Promotion Interventions Increase Household Savings, Consumption, and Investments in Sub-Saharan Africa? A Systematic Review and Meta-analysis	2018	World Development	104	Journal Article	238-256		Wrong population - focused on low or middle income countries
Stewart, R.; van Rooyen, C.; Dickson, K.; Majoro, M.; de Wet, T.	What is the impact of microfinance on poor people? A systematic review of evidence from Sub-Saharan Africa.	2010			Report			Wrong population - focused on low or middle income countries
Stewart, R.; van Rooyen, C.; Korth, M.; Chereni, A.; Rebelo Da Silva, N.; de Wet, T.	Do micro-credit, micro-savings and micro-leasing serve as effective financial inclusion interventions enabling poor people, and especially women, to engage in meaningful economic opportunities in low- and middle-income countries. A systematic review of th	2012			Report			Wrong population - focused on low or middle income countries
Stewart, Ruth; Langer, Laurenz; Da Silva, Natalie Rebelo; Muchiri, Evans; Zaranyika, Hazel; Erasmus, Yvonne; Randall, Nicola; Rafferty, Shannon; Korth, Marcel; Madinga, Nolizwe; de Wet, Thea	The Effects of Training, Innovation and New Technology on African Smallholder Farmers' Economic Outcomes and Food Security: A Systematic Review	2015	Campbell Systematic Reviews	11	1	1-224	https://doi.org/10.4073/csr.2015.16	Wrong population - focused on low or middle income countries
Stockemer, Daniel	What Affects Voter Turnout? A Review Article/Meta-Analysis of Aggregate Research	2017	Government and Opposition	52	4	698-722	http://dx.doi.org/10.1017/gov.2016.30	Wrong study design
Tavanti, Marco	Before Microfinance: The Social Value of Microsavings in Vincentian Poverty Reduction	2013	Journal of Business Ethics	112	4	697-706	10.1007/s10551-012-1566-1	Wrong study design
Tefera, Belaynesh; van Engen, Marloes L.; Schippers, Alice; Eide, Arne H.; Kersten, Amber; van der Klink, Jac	Education, Work, and Motherhood in Low and Middle Income Countries: A Review of Equality Challenges and Opportunities for Women with Disabilities	2018	Social Inclusion	6	1	82-93	10.17645/si.v6i1.1206	Wrong intervention or exposure
Thomson, Hilary; Thomas, Sian; Sellstrom, Eva; Petticrew, Mark	Housing improvements for health and associated socio-economic outcomes	2013	Cochrane Database of Systematic Reviews		2	CD008657-CD008657	10.1002/14651858.CD008657.pub2	Wrong outcome
Titz, Alexandra; Chiotha, Sosten S.	Pathways for Sustainable and Inclusive Cities in Southern and Eastern Africa through Urban Green Infrastructure?	2019	Sustainability	11	10	2729-2729	10.3390/su11102729	Wrong outcome
Tripney, Janice; Hombrados, Jorge; Newman, Mark; Hovish, Kimberly; Brown, Chris; Steinka-Fry, Katarzyna; Wilkey, Eric	Technical and Vocational Education and Training (TVET) Interventions to Improve the Employability and Employment of Young People in Low- and Middle-Income Countries: A Systematic Review	2013	Campbell Systematic Reviews	9	1	1-171	https://doi.org/10.4073/csr.2013.9	Wrong population - focused on low or middle income countries;
Unterhalter, E.; North, A.; Arnot, M.; Lloyd, C.; Moletsane, L.; Murphy-graham, E.; Parkes, J.; Saito, M.	Interventions to enhance girls education and gender equality. Education Rigorous Literature Review	2014			Report			Wrong population - focused on low or middle income countrie
van Rooyen, C.; Stewart, R.; de Wet, T.	The Impact of Microfinance in Sub-Saharan Africa: A Systematic Review of the Evidence	2012	World Development	40	11	2249-2262	10.1016/j.worlddev.2012.03.012	More recent paper available
Vivarelli, Marco	Innovation, Employment and Skills in Advanced and Developing Countries: A Survey of Economic Literature	2014	Journal of Economic Issues	48	1	123-154	10.2753/JEI0021-3624480106	Wrong study design
Wang, Kun; Shailer, Greg	Ownership Concentration and Firm Performance in Emerging Markets: a Meta-Analysis	2015	Journal of Economic Surveys	29	2	199-229	10.1111/joes.12048	Wrong outcome
Wang, Qian; Hubacek, Klaus; Feng, Kuishuang; Wei, Yi-Ming; Liang, Qiao-Mei	Distributional effects of carbon taxation	2016	Applied Energy	184	Journal Article	1123-1131	10.1016/j.apenergy.2016.06.083	Wrong study design
Wang, Zhiguo; Ma, Liang	Fiscal Decentralization in China: A Literature Review	2014	Annals of Economics and Finance	15	2	305-324		Wrong outcome
Westholm, Lisa; Ostwald, Madelene	Food production and gender relations in multifunctional landscapes: a literature review	2020	Agroforestry Systems	94	2	359-374	10.1007/s10457-019-00397-1	Wrong outcome
Wiltgen, Richard J.	The Family, Female Employment and the Distribution of Income in Taiwan	1990	Journal of Developing Societies	6	2	166-181		Wrong study design
Yoong, J.; Rabinovich, L.; Diepeveen, S.	The impact of economic resource transfers to women versus men: a systematic review	2012			Report			Wrong population - focused on low or middle income countries
Zweimueller, Martina; Winter-Ebmer, Rudolf; Weichselbaumer, Doris	Market Orientation and Gender Wage Gaps: an International Study	2008	Kyklos	61	4	615-635	10.1111/j.1467-6435.2008.00419.x	Wrong study design
Michael Atafo Adabre, A. Chan, A. Darko, Robert Osei-Kyei, Rotimi Abidoye, T. Adjei-Kumi	Critical barriers to sustainability attainment in affordable housing: International construction professionals’ perspective	2020	Journal of Cleaner Production	253	Journal Article	119995-119995	10.1016/j.jclepro.2020.119995	Wrong study design

## Sheet:  OTHER METHODS (N=268)
Authors	Title	Published Year	Journal / Publisher	Volume	Issue	Pages	DOI	Exclusion reason
Adams, John; Greig, Malcolm; McQuaid, Ronald W.	Are spatially focused initiatives in current economic inclusion policies well founded?	2001	Local Economy	16	3	236-248	10.1080/02690940122469	Wrong study design
Agrawal, R	Review of Measures taken by the Government and the Banking Regulator for Successful Transition to a Financially Inclusive Economy	2019	Economic Analysis					Wrong study design
An, R; Mishra, S; Peiris, SJ	Inclusive growth revisited: Measurement and determinants	2013						Wrong study design
Anand, Rahul; RAnand@imf.org; Mishra, Saurabh; SMishra@imf.org; Peiris, Shanaka J.; SPeiris@imf.org	Inclusive growth: measurement and determinants	2013	IMF Working Papers	13	135	1	10.5089/9781484323212.001	Wrong study design
Anand, Rahul; RAnand@imf.org; Tulin, Volodymyr; VTulin@imf.org; Kumar, Naresh; NKumar@imf.org	India: defining and explaining inclusive growth and poverty reduction	2014	IMF Working Papers	14	63	1	10.5089/9781484354230.001	Wrong study design
Anayochukwu, ; Chi-Chi, Ozurumba Benedict;; Anastasia, Onuorah	Sectorial Performance and Inclusive Growth in Nigeria (1990 â€“ 2013): An Assessment	2016	International Journal of Innovation and Economic Development					Wrong study design
Anyanwu, JC; Kayizzi-mugerwa, S; John, C	Determining the correlates of poverty for inclusive growth in Africa	2013						Wrong study design
Aoyagi, Chie; Ganelli, Giovanni	Asia's quest for inclusive growth revisited	2015	J Asian Econ	40		29-46	10.1016/j.asieco.2015.06.005	Wrong study design
Asard, Erik	Industrial and economic democracy in Sweden: from consensus to confrontation	1986	Eur J Polit Res	14	2022-02-01	207-219	10.1111/j.1475-6765.1986.tb00830.x	Wrong study design
Asard, Erik	Employee Participation in Sweden 1971-1979: The Issue of Economic Democracy	1980	Economic and Industrial Democracy	1	3	371-393	10.1177/0143831X8013004	Wrong study design
Asongu, Simplice A.; Nnanna, Joseph; Acha-Anyi, Paul N.	Inequality and gender economic inclusion: The moderating role of financial access in Sub-Saharan Africa	2020	Econ Anal Policy	65		173-185	10.1016/j.eap.2020.01.002	Wrong study design
Asongu, Simplice A.; Nwachukwu, Jacinta C.	Recent finance advances in information technology for inclusive development: a systematic review	2018	Netnomics	19	2022-02-01	65-93	10.1007/s11066-018-9127-0	Scoping review
Bakker, M.; Messerli, H. R.	Inclusive growth versus pro-poor growth: Implications for tourism development	2016	Tour Hosp Res				10.1177/1467358416638919	Wrong outcome
Balakrishnan, Ravi; RBalakrishnan@imf.org; Steinberg, Chad; CSteinberg@imf.org; Syed, Murtaza H.; MSyed@imf.org	The elusive quest for inclusive growth: growth, poverty, and inequality in asia	2013	IMF Working Papers	13	152	1	10.5089/9781475531169.001	Wrong study design
BerdeguÃ©, Julio A.; Carriazo, Fernando; Jara, BenjamÃ­n; Modrego, FÃ©lix; Soloaga, Isidro	Cities, territories, and inclusive growth: unraveling urbanâ€“rural linkages in chile, colombia, and mexico	2015	World Dev	73		56-71	10.1016/j.worlddev.2014.12.013	Wrong study design
Bhalla, S	Inclusive growth? Focus on employment	2007	Social Scientist					Wrong study design
Bin, Daniel	Macroeconomic policies and economic democracy in neoliberal Brazil	2015	Econ. soc.	24	3	513-539	10.1590/1982-3533.2015v24n3art1	Wrong study design
Blasi, Joseph R.; Kruse, Douglas L.	The political economy of employee ownership in the united states: from economic democracy to industrial democracy?	2006	International Review of Sociology	16	1	127-147	10.1080/03906700500485762	Wrong study design
Brenkert, George G.	Freedom, participation and corporations: the issue of corporate (economic) democracy	1992	Bus Ethics Q	2	3	251-269	10.2307/3857532	Wrong study design
Brown, D; McGranahan, G; Dodman, D	Urban informality and building a more inclusive, resilient and green economy	2014						Wrong study design
Burhouse, S; Homer, M; Osaki, Y	Assessing the economic inclusion potential of mobile financial services	2014	Retrieved from Federal â€¦					Wrong study design
Chaganti, ; Motkuri, Ravi;; Venkatanarayana,	Inclusive Growth and Employment, Poverty, and Inequality: With Reference to SC and STs in India	2007						Wrong study design
Chirambo, Dumisani	Enhancing climate change resilience through microfinance: redefining the climate finance paradigm to promote inclusive growth in africa	2017	J Dev Soc	33	1	150-173	10.1177/0169796X17692474	Wrong outcome
Choudhary, A	Financial Inclusion: A need for Sustainable Economic Inclusion	2017	International Journal of Research in Economics and â€¦					Wrong study design
Claridge, M	Geography and the Inclusive Economy: A Regional Perspective (WP 01/17)							Wrong study design
Costanza, R; Caniglia, E; Fioramonti, L; Kubiszewski, I	Towards a Sustainable Wellbeing Economy	2018	Solut. J					Wrong study design
Cournede, Boris; Denk, Oliver; Hoeller, Peter	Finance and inclusive growth	2015	SSRN Journal				10.2139/ssrn.2649801	Wrong study design
Crush, Jonathan; Skinner, Caroline; Chikanda, Abel	Informal migrant entrepreneurship and inclusive growth in south africa, zimbabwe and mozambique	2015					10.2307/j.ctvh8r08d	Book
De Mello, L; Dutz, MA	Promoting inclusive growth: Challenges and policies	2012						Wrong study design
Deighton-Smith, R; Erbacci, A; Kauffmann, C	Promoting inclusive growth through better regulation: The role of regulatory impact assessment	2016						Wrong study design
Demirguc-Kunt, Asli; Klapper, Leora; Singer, Dorothe	Financial inclusion and inclusive growth: A review of recent empirical evidence	2017	Policy research working papers				10.1596/1813-9450-8040	Wrong study design
Deumert, A; Mabandla, N	i-Dollar eyi one! Language, communication networks, and economic participation, towards an inclusive economy		DPRU/TIPS conference					Wrong study design
Dixit, R; Ghosh, M	Financial inclusion for inclusive growth of India-A study of Indian states	2013	â€¦ Journal of Business Management & Research					Wrong study design
Dutz, Mark A.; Kessides, Ioannis; O'Connell, Stephen; Willig, Robert D.	Competition and Innovation-Driven Inclusive Growth	2011	Policy research working papers				10.1596/1813-9450-5852	Wrong study design
Ejemeyovwi, Jeremiah O.; Osabuohien, Evans S.	Investigating the relevance of mobile technology adoption on inclusive growth in West Africa	2020	Contemporary Social Science	15	1	48-61	10.1080/21582041.2018.1503320	Exclusion reason: Wrong study design;
Ellis, J; Council, MP	Promoting Social Equity and Economic Inclusion in Urban Waterway Development	2019						Exclusion reason: Wrong study design;
Eppel, R; Mahringer, H	Do wage subsidies work in boosting economic inclusion? Evidence on effect heterogeneity in Austria	2013						Exclusion reason: Wrong study design;
Estrada, Gemma Bolotaulo; Lee, Sang-Hyop; Park, Donghyun	Fiscal policy for inclusive growth: an overview	2014	SSRN Journal				10.2139/ssrn.2558932	Exclusion reason: Wrong study design;
European Commission	Europe 2020: A strategy for smart, sustainable and inclusive growth	2010	Working paper {COM (2010) 2020}					Exclusion reason: Wrong study design;
Fasih, Faisal	Inclusive growth in India through Islamic banking	2012	Procedia - Social and Behavioral Sciences	37		97-110	10.1016/j.sbspro.2012.03.278	Exclusion reason: Wrong study design;
Felipe, Jesus	Inclusive growth, full employment, and structural change: implications and policies for developing asia	2012					10.7135/UPO9781843313557	Exclusion reason: Book;
Fine, D; van Wamelen, A; Lund, S; Cabral, A	Africa at work: Job creation and inclusive growth		â€¦ Global Institute					Exclusion reason: Wrong study design;
Flynn, Andrea; Holmberg, Susan R.; Warren, Dorian T.; Wong, Felicia J.	The hidden rules of race: barriers to an inclusive economy	2017					10.1017/9781108277846	Exclusion reason: Book;
George, Gerard; McGahan, Anita M.; Prabhu, Jaideep	Innovation for inclusive growth: towards a theoretical framework and a research agenda	2012	J Management Studies	49	4	661-683	10.1111/j.1467-6486.2012.01048.x	Exclusion reason: Wrong study design;
Gunderson, Ryan	Work time reduction and economic democracy as climate change mitigation strategies: or why the climate needs a renewed labor movement	2018	J Environ Stud Sci	9	1	2022-10-01	10.1007/s13412-018-0507-4	Exclusion reason: Wrong study design;
Gupta, ; Avnesh,	Industrial Policy for Inclusive Growth: An Analysis of Experiences of India and China	2014						Exclusion reason: Wrong study design;
Habito, CF	Patterns of inclusive growth in developing Asia: Insights from an enhanced growth-poverty elasticity analysis	2009						Exclusion reason: Wrong study design;
Hampton, M; Jeyacheya, J	Tourism and inclusive growth in small island developing states	2013						Exclusion reason: Book;
Hampton, Mark P.; Jeyacheya, Julia; Long, Pham Hong	Can tourism promote inclusive growth? supply chains, ownership and employment in ha long bay, vietnam	2017	J Dev Stud	54	2	2018-01-01	10.1080/00220388.2017.1296572	Exclusion reason: Wrong study design;
Hancock, M. Donald; Logue, John	Sweden: the quest for economic democracy	1984	Polity	17	2	248-270	10.2307/3234507	Exclusion reason: Wrong study design;
Hansmann, Henry	When does worker ownership work? esops, law firms, codetermination, and economic democracy	1990	Yale Law J	99	8	1749	10.2307/796676	Exclusion reason: Wrong study design; Graeme Scobie (2020-11-23 22:16:51)(Select): Can't seem to find the document any more - 1990?;
Hansrod, Humaira; Utku, Hatice Ahsen	National economic policies and womenâ€™s economic inclusion	2019	A comparative perspective of womenâ€™s economic empowerment			54-77	10.4324/9780429053146-5	Exclusion reason: Book;
Herrera, Maria Elena Baltazar	Innovation for impact: Business innovation for inclusive growth	2016	J Bus Res	69	5	1725-1730	10.1016/j.jbusres.2015.10.045	Exclusion reason: Wrong study design;
Heshmati, Almas; Kim, Jungsuk; Park, Donghyun	Fiscal policy and inclusive growth in advanced countries: their experience and implications for asia	2014	SSRN Journal				10.2139/ssrn.2558908	Exclusion reason: Wrong study design;
Heshmati, Almas; Kim, Jungsuk; Wood, Jacob	A survey of inclusive growth policy	2019	Economies	7	3	65	10.3390/economies7030065	Exclusion reason: Captured in peer-review; Deborah Shipton (2022-03-03 22:11:46)(Select): this is a duplicate of a peer review reference; Deborah Shipton (2020-09-25 17:17:10)(Select): this is in the peer-reviewed literature, also;
Higgins, K; Prowse, S	Trade, growth and poverty: making Aid for Trade work for inclusive growth and poverty reduction	2010						Exclusion reason: Wrong study design;
Hooks, John B.	The mesh economy: how blockchain and alternative networks can bridge the digital divide and facilitate economic inclusion	2019	Blockchain economics: implications of distributed ledgers: markets, communications networks, and algorithmic reality	1		251-263	10.1142/9781786346391_0013	Exclusion reason: Book; Graeme Scobie (2020-11-23 22:40:16)(Select): full text here http://openthoughtspace.pbworks.com/w/file/fetch/128952675/13_Hooks.pdf ;
Ianchovichina, Elena; Lundstrom, Susanna	Inclusive growth analytics: framework and application	2009	Policy research working papers				10.1596/1813-9450-4851	Exclusion reason: Wrong study design;
Iuviene, N; Stitely, A; Hoyt, L	Sustainable economic democracy: Worker cooperatives for the 21st century		Community Innovators Lab					Exclusion reason: Wrong study design;
Jacobs, M; Mazzucato, M	Rethinking capitalism: economics and policy for sustainable and inclusive growth	2016						Exclusion reason: Book;
Jensen, Michael C.; Meckling, William H.	Corporate governance and 'economic democracy': an attack on freedom	2002	SSRN Journal				10.2139/ssrn.321521	Exclusion reason: Book;
Kabeer, N	Women's economic empowerment and inclusive growth: labour markets and enterprise development	2012	International Development Research Centre					Exclusion reason: Wrong study design; Shifa Sarica (2020-09-23 02:31:01)(Select): Ch5 could be a useful review of evidence;
Kanu, BS; Salami, AO; Numasawa, K	Inclusive growth: an imperative for African agriculture	2014	African Journal of Food â€¦					Exclusion reason: Wrong study design;
Kauffmann, CÃ©line; Erbacci, Angelo; Deighton-Smith, Rex	Promoting inclusive growth through better regulation	2016	OECD regulatory policy working papers	3			10.1787/5jm3tqwqp1vj-en	Exclusion reason: Wrong study design;
Kim, Junghun	Fiscal decentralisation and inclusive growth: An overview	2018	Fiscal decentralisation and inclusive growth			13-23	10.1787/9789264302488-3-en	Exclusion reason: Wrong study design;
Kluve, Jochen	The effectiveness of European active labor market programs	2010	Labour economics	17	6	904-918		Exclusion reason: Wrong study design; Anna Macintyre (2022-03-10 21:56:20)(Select): Could not find search strategy so don't think it meets criteria. ; Graeme Scobie (2021-03-23 01:22:34)(Select): Note - Bit wary of methodology to find studies - seems to be based on original work in 2005 but this paper submitted 2007 but not published till 2010.;
Kouton, Jeffrey	Relationship between economic freedom and inclusive growth: a dynamic panel analysis for sub-Saharan African countries	2019	J. Soc. Econ. Dev.	21	1	143-165	10.1007/s40847-019-00076-y	Exclusion reason: Wrong study design;
Lane, Tony	Economic Democracy: are the trade unions equipped?	1986	Industrial Relations J	17	4	321-328	10.1111/j.1468-2338.1986.tb00547.x	Exclusion reason: Wrong study design;
Leach, Karen	Community economic development: Localisation, the key to a resilient and inclusive local economy?	2013	Local Economy	28	2022-08-07	927-931	10.1177/0269094213500912	Exclusion reason: Wrong study design;
LEI Programmamanagement; LEI Green Economy and Landuse; Agricultural Economics and Rural Policy Group; WASS; van Meijl, Hans; Ruben, Ruerd; Reinhard, Stijn	Towards an inclusive and sustainable economy	2017					10.18174/402907	Exclusion reason: Wrong study design;
Leschke, J; Theodoropoulou, S	How do economic governance reforms and austerity measures affect inclusive growth as formulated in the Europe 2020 Strategy?	2012	A triumph of failed ideas â€¦					Exclusion reason: scoping review;
Lester, Rodney	Insurance and inclusive growth	2014	Policy research working papers				10.1596/1813-9450-6943	Exclusion reason: Wrong study design;
Levine, R	Finance, regulation and inclusive growth	2012	Promoting Inclusive Growth					Exclusion reason: Wrong study design;
Makarewicz-Marcinkiewicz, A	Strategies Against Technological Exclusion: The Contribution of the Sustainable Development Concept to the Process of Economic Inclusion of Developing Countries	2013	â€¦ EKOROZWOJUâ€“PROBLEMS OF â€¦					Exclusion reason: Wrong study design;
Manasan, ; Rmanasan@mail.pids.gov.ph, Rosario G. Author_Email:	Financing the MDGs and Inclusive Growth in the Time of Fiscal Consolidation	2010						Exclusion reason: Wrong study design;
Marquetti, Adalmir; Schonerwald da Silva, Carlos E.; Campbell, Al	Participatory economic democracy in action	2012	Review of Radical Political Economics	44	1	62-81	10.1177/0486613411418055	Exclusion reason: Wrong study design;
Matthew, Oluwatoyin; Adeniji, Anthonia; Osabohien, Romanus; Olawande, Tomike; Atolagbe, Tolulope	Gender inequality, maternal mortality and inclusive growth in nigeria	2020	Soc Indic Res	147	3	763-780	10.1007/s11205-019-02185-x	Exclusion reason: Wrong study design;
McHenry, Giulia; Goldberg, Rafi M.; Lewis, Maureen; Carlson, Edward; Mehta, Ishan	Digital and economic inclusion: how internet adoption impacts banking status	2017	SSRN Journal				10.2139/ssrn.2944394	Exclusion reason: Wrong study design;
McKinley, T	Inclusive growth criteria and indicators: An inclusive growth index for diagnosis of country progress	2010						Exclusion reason: Wrong study design;
Mellor, Mary	The politics of money and credit as a route to ecological sustainability and economic democracy	2009	Special Edition: Financial Crisis - Environmental Crisis: What is the Link?			79-95	10.1108/S2041-806X(2009)0000003008	Exclusion reason: Wrong study design;
Mesagan, ; Adenuga, Ekundayo;; Juliet,	Effects of Oil Resource Endowment, Natural Gas and Agriculture Output: Policy Options for Inclusive Growth	2020	BizEcons Quarterly					Exclusion reason: Wrong study design;
Mihaela, M; Emilia, Èš	Are Education and Innovation the Paths to the Inclusive Economy?		Ovidius University Annals					Exclusion reason: Wrong study design; Deborah Shipton (2020-10-01 17:34:00)(Select): this is possibly a primary study;
Mohammed, Yelwa; Abdullahi, Hussainatu; Abdullahi, Yahya Zakari; Omonoyi, Awe Emmauel	Socio-Economic Impact of Informal Financial Sector and Inclusive Growth: Empirical Evidence from North Central-Nigeria	2015	AEF	2	4		10.11114/aef.v2i4.1142	Exclusion reason: Wrong study design;
Mohommad, Adil; AMohommad@imf.org; Singh, Anoop; ASingh@imf.org; Jain-Chandra, Sonali; SJain-Chandra@imf.org	Inclusive growth, institutions, and the underground economy	2012	IMF Working Papers	12	47	1	10.5089/9781463937089.001	Exclusion reason: Wrong study design;
Mukherjee, S; Chakraborty, D	Three decades of human development across Indian states: Inclusive growth or perpetual disparity?	2014						Exclusion reason: Wrong study design;
Mwega, FM	Financial regulation in Kenya: Balancing inclusive growth with financial stability	2016	Achieving Financial Stability and Growth in Africa					Exclusion reason: Wrong study design; Deborah Shipton (2020-11-07 00:06:53)(Select): Debs - included this in error. I think it should be excluded - wrong study design;
Naik, Gopal; Joshi, Siddharth; Basavaraj, K.P.	Fostering inclusive growth through e-Governance Embedded Rural Telecenters (EGERT) in India	2012	Gov Inf Q	29		S82-S89	10.1016/j.giq.2011.08.009	Exclusion reason: Wrong study design;
Ngepah, Nicholas	A review of theories and evidence of inclusive growth: an economic perspective for Africa	2017	Current Opinion in Environmental Sustainability	24		52-57	10.1016/j.cosust.2017.01.008	Exclusion reason: Wrong study design;
Oldfield, Kenneth	Expanding Economic Democracy in American Higher Education: A twoâ€step approach to hiring more teachers from povertyâ€ and workingâ€class backgrounds	2007	Journal of Higher Education Policy and Management	29	2	217-230	10.1080/13600800701351785	Exclusion reason: Wrong study design;
Oloni, E; Asaleye, A; Abiodun, F	Inclusive growth, agriculture and employment in Nigeria	2017	â€¦ Management & Tourism					Exclusion reason: Wrong intervention or exposure;
Olsen, Gregg	Labour mobilization and the strength of capital: the rise and stall of economic democracy in sweden	1991	Studies in Political Economy	34	1	109-146	10.1080/19187033.1991.11675462	Exclusion reason: Wrong study design;
Pacetti, Emily Garr	Aligning local and regional data to achieve a more inclusive economy: A northeast ohio model	2017	Community Quality-of-Life Indicators: Best Cases VII			69-86	10.1007/978-3-319-54618-6_5	Exclusion reason: Wrong study design;
Paiva, ; Varella, Luis Henrique;; Falluh, Santiago	The impacts of social protection benefits on behaviours potentially related to inclusive growth: a literature review	2019						Exclusion reason: Wrong outcome; Deborah Shipton (2020-10-23 19:32:45)(Select): the outcome and intervention are relevant but not sure there is enough info on the methods to include. I'm going to include and we can discuss. ;
Pal, R	Financial Sector Reforms: The Way to Socio-Economic Inclusion	2013	International Journal					Exclusion reason: Wrong study design;
Panayotakis, Costas	Scarcity, capitalism and the promise of economic democracy	2012	IJPEE	3	1	104	10.1504/IJPEE.2012.047473	Exclusion reason: Book; Graeme Scobie (2020-10-10 00:06:14)(Select): Can't access full text;
Pierson, Christopher	Democracy, Markets and Capital: Are there Necessary Economic Limits to Democracy?	1992	Polit Stud	40	1_suppl	83-98	10.1111/j.1467-9248.1992.tb01814.x	Exclusion reason: Wrong study design;
Pontusson, Jonas; Kuruvilla, Sarosh	Swedish Wage-Earner Funds: An Experiment in Economic Democracy	1992	ILR Review	45	4	779-791	10.1177/001979399204500412	Exclusion reason: Wrong study design;
Poole, Michael	The Impact of Economic Democracy: Profit-sharing and Employee-Shareholding Schemes	2013					10.4324/9781315822662	Exclusion reason: Wrong study design;
Raheem, Ibrahim D.; Isah, Kazeem O.; Adedeji, Abdulfatai A.	Inclusive growth, human capital development and natural resource rent in SSA	2016	Econ Change Restruct	51	1	2020-01-01	10.1007/s10644-016-9193-y	Exclusion reason: Wrong study design;
Ramos, RA; Ranieri, R; Lammens, J	Mapping inclusive growth	2013	IPC-IG Working Paper					Exclusion reason: Wrong study design;
Rao, CHH	Inclusive growth: recent experience and challenges ahead	2009	Economic and Political Weekly					Exclusion reason: Wrong study design;
Rashid, Lubna	Entrepreneurship Education and Sustainable Development Goals: A literature Review and a Closer Look at Fragile States and Technology-Enabled Approaches	2019	Sustainability	11	19	5343	10.3390/su11195343	Exclusion reason: Captured in peer-review; Deborah Shipton (2020-10-26 21:06:28)(Select): This is an example of the intervention and outcome being relevant and the research Q ".. identify the extent to which EET research addresses Sustainable Development Goals (SDGs)"...I don't think it answers the Q but, according to the research brief, it should. ;
Rauniyar, Ganesh; Kanbur, Ravi	Inclusive growth and inclusive development: a review and synthesis of Asian Development Bank literature	2010	Journal of the Asia Pacific Economy	15	4	455-469	10.1080/13547860.2010.517680	Exclusion reason: Wrong study design;
Roemer, John E.	Would economic democracy decrease the amount of public bads?	1993	Scand J Econ	95	2	227	10.2307/3440408	Exclusion reason: Wrong study design;
Rothstein, B	Why No Economic Democracy in Sweden? A Counterfactual Approach	2020	Paper in conference: Democratizing the â€¦					Exclusion reason: Wrong study design;
Roy, ; Rathin,	Room at the Top: An Overview of Fiscal Space, Fiscal Policy and Inclusive Growth in Developing Asia	2014						Exclusion reason: Wrong study design;
Schildt, C; Rubin, V	Leveraging anchor institutions for economic inclusion	2015	Oakland: PolicyLink					Exclusion reason: Wrong study design;
Schlag, Martin; MelÃ©, DomÃ¨nec	Building institutions for the common good. the practice and purpose of business in an inclusive economy	2020	Humanist Manag J	5	1	2022-06-01	10.1007/s41463-020-00092-9	Exclusion reason: Wrong study design;
Schmid, ; GÃ¼nther,	Labour Market Policy and Labour Law Reforms in Germany: Towards Inclusive Growth	2019	EconStor Open Access Articles					Exclusion reason: Wrong study design;
Schneider, Abigail B.; Justin, Daniel P.	Educating for an inclusive economy: cultivating relationality through international immersion	2020	Humanist Manag J				10.1007/s41463-019-00078-2	Exclusion reason: Wrong study design;
Serluca, ; Carmela, Maria	Strategic Plan of Local Authorities as a Tool to Promote Sustainable and Inclusive Growth	2015						Exclusion reason: Wrong study design;
Shah, Purvi; Dubhashi, Medha	Review Paper on Financial Inclusion-The Means of Inclusive Growth	2015	Chanakya International Journal of Business Research	1	1	37	10.15410/cijbr/2015/v1i1/61403	Exclusion reason: Wrong study design;
Srinivas, KT	Role of micro, small and medium enterprises in inclusive growth	2013	International Journal of Engineering and â€¦					Exclusion reason: Wrong study design;
Stikkers, Kenneth W.	Dewey, economic democracy, and the mondragon cooperatives	2011	ejpap	III	2		10.4000/ejpap.833	Exclusion reason: Blog/think piece/commentary/speech;
Summers, Juliette; Chillas, Shiona	Working in employee-owned companies: The role of economic democracy skills	2019	Economic and Industrial Democracy			0143831X1983531	10.1177/0143831X19835319	Exclusion reason: Wrong study design;
Tabuga, AD; Mina, CD; Reyes, CM; Asis, RD	Promoting inclusive growth through the 4Ps	2013						Exclusion reason: Wrong study design;
Tarko, Vlad	Simple rules for a more inclusive economy	2020	SSRN Journal				10.2139/ssrn.3541213	Exclusion reason: Wrong study design;
Thorat, U	Inclusive Growth-The Role of Banks in Emerging Economies	2008						Exclusion reason: Wrong study design;
Usui, N	Taking the right road to inclusive growth: Industrial upgrading and diversification in the Philippines	2012						Exclusion reason: Wrong study design;
Vallet, N	The rise of public networks for economic inclusion	2019						Exclusion reason: Wrong study design;
Van Gyes, G; Schulten, T	Wage bargaining under the new European Economic Governance: Alternative strategies for inclusive growth	2015						Exclusion reason: Book;
Wignaraja, Ponna; Sirivardana, Susil; Hussain, Akmal	Economic Democracy Through Pro-poor Growth	2011	AE	28	3	417	10.1355/ae28-3j	Exclusion reason: Book;
Yates, JACQUELYN	Unions and employee ownership: A road to economic democracy?	2006	Ind Relat (Berkeley)	45	4	709-733	10.1111/j.1468-232X.2006.00448.x	Exclusion reason: Wrong study design;
Zhang, Ye; Chen, Kenny Han Teng	How inclusive is the sharing economy? And what is the implication for neighbourhood design?	2018	Proceedings of the Institution of Civil Engineers - Urban Design and Planning	171	6	2023-01-01	10.1680/jurdp.18.00036	Exclusion reason: scoping review;
Zhuang, J	Inclusive growth toward a harmonious society in the People's Republic of China: policy implications	2008	Asian Development Review					Exclusion reason: Wrong study design;
Zhuang, J; Ali, I	Poverty, inequality, and inclusive growth in Asia		Poverty					Exclusion reason: Book;
	Poverty reduction and inclusive growth - gov.scot				2020/08/26/			Exclusion reason: Blog/think piece/commentary/speech;
	Development finance for structural transformation and inclusive growth: Asian experiences. - GOV.UK				2020/08/26/			Exclusion reason: Blog/think piece/commentary/speech;
	English devolution can deliver inclusive growth - RSA				2020/08/27/			Exclusion reason: Blog/think piece/commentary/speech;
	More investment in skills can help us to create an inclusive economy - RSA				2020/08/27/			Exclusion reason: Blog/think piece/commentary/speech;
	How to achieve inclusive growth? The RSA Creativity in Public Services network perspective - RSA				2020/08/27/			Exclusion reason: Blog/think piece/commentary/speech;
	Four ways we can build a more inclusive economy - RSA				2020/08/27/			Exclusion reason: Blog/think piece/commentary/speech; Deborah Shipton (2020-11-11 20:47:36)(Select): included by error. Shuld be exclude;
	Indiaâ€™s reforms: how they produced inclusive growth	2012					10.1093/acprof:oso/9780199915187.001.0001	Exclusion reason: Book;
	Financial inclusion in the UK: Review of policy and practice | JRF				2020/08/24/			Exclusion reason: scoping review; Deborah Shipton (2022-04-28 03:07:00)(Select): I am unsure if it fits the definition of a systematic review. I think that, on balance, that they neither provide details of search terms or are specific enough about what databases their looked at. For that reason I rejected it as a scoping review (see below). Details of their search strategy: . The evidence reporte…
	A literature review of community informatics initiatives | JRF				2020/08/24/			Exclusion reason: Wrong outcome;
	Supported housing for older people in the UK: An evidence review | JRF				2020/08/25/			Exclusion reason: Wrong outcome;
	Improving decision-making in the care and support of older people | JRF				2020/08/25/			Exclusion reason: Wrong outcome;
	Talking about poverty: how experts and the public understand UK poverty | JRF				2020/08/24/			Exclusion reason: Wrong outcome;
	Employment Creation and Environmental Policy: A literature review |Â IPPR				2020/09/02/			Exclusion reason: Wrong outcome;
	Understanding age and the labour market | JRF				2020/08/25/			Exclusion reason: Wrong outcome;
	Uneven growth: tackling city decline | JRF				2020/08/24/			Exclusion reason: Wrong outcome; Shifa Sarica (2020-10-05 18:40:43)(Select): Chapter 3 is a sys review. ;
	Power to the people: How stronger unions can deliver economic justice |Â IPPR				2020/09/02/			Exclusion reason: Wrong study design;
	Tackling in-work poverty by supporting dual-earning families | JRF				2020/08/24/			Exclusion reason: Wrong study design;
	Transforming the economy after Covidâ€“19: A clean, fair and resilient recovery |Â IPPR				2020/09/02/			Exclusion reason: Wrong study design;
	Improving the Supply Chain for the Health Sector: What Role for Local Manufacturing? - GOV.UK				2020/08/26/			Exclusion reason: Wrong study design;
	Shaping the future: A 21st century skills system for Wales |Â IPPR				2020/09/02/			Exclusion reason: Wrong study design;
	SMEs: Key drivers of green and inclusive growth	2019	OECD green growth papers	2019/03			10.1787/8a51fc0c-en	Exclusion reason: Wrong study design;
	Tackling fuel poverty during the transition to a low-carbon economy | JRF				2020/08/24/			Exclusion reason: Wrong study design;
	Tackling poverty through housing and planning policy in city regions | JRF				2020/08/25/			Exclusion reason: Wrong study design;
	Tackling the systemic causes of poverty | JRF				2020/08/24/			Exclusion reason: Wrong study design;
	Tax, spend and northern productivity: A regional analysis of household income, taxation and public spending |Â IPPR				2020/09/02/			Exclusion reason: Wrong study design;
	Tech transitions: UTCs, studio schools, and technical and vocational education in Englandâ€™s schools |Â IPPR				2020/09/02/			Exclusion reason: Wrong study design;
	The impact of benefit and tax uprating on incomes and poverty | JRF				2020/08/25/			Exclusion reason: Wrong study design;
	The Invisible Land: The hidden force driving the UKâ€™s unequal economy and broken housing market |Â IPPR				2020/09/02/			Exclusion reason: Wrong study design;
	The poverty trade-off: work incentives and income redistribution in Britain | JRF				2020/08/25/			Exclusion reason: Wrong study design;
	Trade, growth and poverty: making Aid for Trade work for inclusive growth and poverty reduction - GOV.UK				2020/08/26/			Exclusion reason: Wrong study design;
	Wellbeing, choice and sustainability: What should economic policy target in a new era economy? |Â IPPR				2020/09/02/			Exclusion reason: Wrong study design;
	Why a â€˜cash plusâ€™ approach is critical to better support children and adolescents with disabilities - GOV.UK				2020/08/26/			Exclusion reason: Wrong study design;
	Work, health and disability: improving lives - GOV.UK				2020/08/26/			Exclusion reason: Wrong study design;
	Regional infrastructure for trade facilitation â€“ impact on growth and poverty reduction: A literature survey - GOV.UK				2020/08/26/			Exclusion reason: Wrong study design;
	Rebalancing Local Economies: Widening economic opportunities for people in deprived communities |Â IPPR				2020/09/02/			Exclusion reason: Wrong study design;
	Prosperity and justice: A plan for the new economy - IPPR Commission on Economic Justice final report |Â IPPR				2020/09/02/			Exclusion reason: Wrong study design;
	Move on up: Social mobility, opportunity and equality in the 21st century |Â IPPR				2020/09/02/			Exclusion reason: Wrong study design;
	Influencing employers so more people break free from poverty through work | JRF				2020/08/25/			Exclusion reason: Wrong study design;
	How productivity could deliver inclusive growth in Scotland |Â IPPR				2020/09/02/			Exclusion reason: Wrong study design;
	Gendered Migrations. Towards gender sensitive policies in the UK. Working paper 6 of the 'Asylum and Migration' series |Â IPPR				2020/09/02/			Exclusion reason: Wrong study design;
	Future Skills Action Plan for Scotland: evidence and analysis annex - gov.scot				2020/08/26/			Exclusion reason: Wrong study design;
	Poverty and devolution: The role of devolved governments in a strong national social security system |Â IPPR				2020/09/02/			Exclusion reason: Wrong study design;
	Ethnic minority disadvantage in the labour market | JRF				2020/08/25/			Exclusion reason: Wrong study design;
	Do policies to promote community participation in governance build social capital? | JRF				2020/08/26/			Exclusion reason: Wrong study design;
	Financing Investment: Reforming finance markets for the long-term |Â IPPR				2020/09/02/			Exclusion reason: Wrong study design;
	Financial incentives and their potential to drive inclusive growth | JRF				2020/08/24/			Exclusion reason: Wrong study design;
	Fair Trade in Scotland: review - gov.scot				2020/08/26/			Exclusion reason: Wrong study design;
	Fair shares: Shifting the balance of power in the workplace to boost productivity and pay |Â IPPR				2020/09/02/			Exclusion reason: Wrong study design;
	Developing Entrepreneurship for Women and Youth in Kenya - GOV.UK				2020/08/26/			Exclusion reason: Wrong study design;
	Developing resilient local economies: Good practice among local enterprise partnerships |Â IPPR				2020/09/02/			Exclusion reason: Wrong study design;
	Poverty, housing tenure and social exclusion | JRF				2020/08/25/			Exclusion reason: Wrong study design;
	Women and flexible working: Improving female employment outcomes in Europe |Â IPPR				2020/09/02/			Exclusion reason: Wrong study design;
	Poverty and problematic debt: what can social housing providers do? | JRF				2020/08/25/			Exclusion reason: Wrong study design;
	Education for a healthy democracy |Â IPPR				2020/09/03/			Exclusion reason: Wrong study design;
	Welfare to work policies and child poverty: A review of issues relating to the labour market and economy | JRF				2020/08/24/			Exclusion reason: Wrong study design;
	Policies towards poverty, inequality and exclusion since 1997 | JRF				2020/08/24/			Exclusion reason: Wrong study design;
	Renting beyond their means? The role of living rent in addressing housing affordability |Â IPPR				2020/09/02/			Exclusion reason: Wrong study design;
	Saving and Asset-Building in Low-Income Households |Â IPPR				2020/09/02/			Exclusion reason: Wrong study design;
	Home-ownership and the distribution of personal wealth: A review of the evidence | JRF				2020/08/24/			Exclusion reason: Wrong study design;
	Informality and Inclusive Growth - GOV.UK				2020/08/26/			Exclusion reason: Wrong study design;
	Promoting Inclusive Growth and Better Trade Relations with Indonesia - GOV.UK				2020/08/26/			Exclusion reason: Wrong study design;
	Using planning agreements to reduce social exclusion | JRF				2020/08/24/			Exclusion reason: Wrong study design;
	Reforming Housing Benefit for private tenants and tax credit recipients | JRF				2020/08/24/			Exclusion reason: Wrong study design;
	Sustainable neighbourhoods: the role of housing markets and community assets | JRF				2020/08/24/			Exclusion reason: Wrong study design;
	Routes out of poverty | JRF				2020/08/25/			Exclusion reason: Wrong study design; Deborah Shipton (2022-03-03 23:04:07)(Select): this is tricky one....i hvae excluded because the review doesnt have a quesiton, despite the report title. The review is desrcibed as "The review focuses on income poverty and income trajectories but does not cover broader questions around social mobility". it isnt asking what brings folk out of poverty in a way …
	How cities can connect people in poverty with jobs | JRF				2020/08/24/			Exclusion reason: Wrong study design; Graeme Scobie (2020-10-06 01:58:44)(Select): literature review only a small part of report but think it meets our criteria if only just;
	Northern Skills for National Prosperity |Â IPPR				2020/09/02/			Exclusion reason: Wrong study design; Shifa Sarica (2020-09-23 01:59:01)(Select): Chapter 2 may be useful as a scoping review;
	Environment and equity concerns about transport | JRF				2020/08/24/			Exclusion reason: Wrong study design; Shifa Sarica (2020-10-05 18:32:43)(Select): this study did a lit review before analysing surveys. Check references to see if any of them were sys reviews.;
	The costs of child poverty for individuals and society: a literature review | JRF				2020/08/24/			Wrong outcome
	A review of research on the links between education and poverty | JRF				2020/08/25/			Wrong outcome
	Ending child poverty in a changing economy | JRF				2020/08/24/			Wrong study desig
	How can local skills strategies help low earners? | JRF				2020/08/24/			Wrong study design
	Have planning agreements increased the supply of affordable housing? | JRF				2020/08/25/			Wrong study design
	Tackling poverty through public procurement | JRF				2020/08/24/			Wrong study design
	Just tax: Reforming the taxation of income from wealth and work |Â IPPR				2020/09/02/			Wrong study design
	How can local government build sustainable urban neighbourhoods? | JRF				2020/08/25/			Wrong study design
	Practical action to build community resilience | JRF				2020/08/24/			Wrong study design
	Making work secure: unlocking poverty and building a stronger economy | JRF				2020/08/24/			Wrong study design
	The impact of trade unions on jobs and pay | JRF				2020/08/24/			Wrong study design
	Local initiatives to help workless people find and keep paid work | JRF				2020/08/24/			Wrong study design
	How can we make the housing market more stable for vulnerable households? | JRF				2020/08/25/			Wrong study design
	How Local Industrial Strategies can deliver inclusive growth | JRF				2020/08/24/			Wrong study design
	Regional Development Agencies and local regeneration | JRF				2020/08/24/			Wrong study design
	The Digital Commonwealth: From private enclosure to collective benefit |Â IPPR				2020/09/02/			Wrong study design
	Inclusive Growth: putting principles into practice - RSA				2020/08/27/			Wrong study design
	Poverty across ethnic groups through recession and austerity | JRF				2020/08/25/			Wrong study design
	Inclusive Growth Commission: Making our economy work for everyone - RSA				2020/08/27/			Wrong study design
	Property and land, taxation and the economy after the Barker Review | JRF				2020/08/24/			Wrong study design
	Developing safety nets for home-owners | JRF				2020/08/24/			Wrong study design
	Decentralising Britain: The 'big push' towards inclusive prosperity |Â IPPR				2020/09/02/			Wrong study design
	Assessment of equity release pilot schemes | JRF				2020/08/25/			Wrong study design
	Reducing the impact of 'green' taxes and charges on low-income households | JRF				2020/08/24/			Wrong study design
	Social networks, poverty and ethnicity | JRF				2020/08/25/			Wrong study design
	Tackling transport-related barriers to employment in low-income neighbourhoods | JRF				2020/08/24/			Wrong study design
	Mapping the alternatives to permanent exclusion | JRF				2020/08/25/			Wrong study design
	Heritage for Inclusive Growth - RSA				2020/08/27/			Wrong study design
	Young people and social security: an international review | JRF				2020/08/24/			Wrong study design
	Job creation for inclusive growth in cities | JRF				2020/08/24/			Wrong study design
	One hundred years of poverty and policy | JRF				2020/08/25/			Wrong study design
	Poverty, inequality and policy since 1997 | JRF				2020/08/24/			Wrong study design
	Citizens and inclusive growth - RSA				2020/08/27/			Wrong study design
	Cities, the social economy and inclusive growth | JRF				2020/08/24/			Wrong study design
	Barriers to Womenâ€™s Economic Inclusion in Tanzania - GOV.UK				2020/08/26/			Wrong study design
	Building an effective safety net for home owners and the housing market | JRF				2020/08/24/			Wrong study design
	Building economic resilience? An analysis of local economic partnerships & plans |Â IPPR				2020/09/02/			Wrong study design
	Building better credit unions | JRF				2020/08/25/			Wrong study design
	Building an inclusive economy through community business | CLES				2020/08/24/			Wrong study design
	Tax design for inclusive economic growth	2016	OECD taxation working papers	26			10.1787/5jlv74ggk0g7-en	Wrong study design
	Do Cash Transfers Change Household Consumption Preferences? â€“ Evidence from an Unconditional Cash Transfer in Kenya - GOV.UK				2020/08/26/			Wrong study design
	Decent work: Harnessing the power of local government |Â IPPR				2020/09/02/			Wrong study design
	Does the Internet open up opportunities for disabled people? | JRF				2020/08/26/			Wrong study design
	Understanding and combating 'financial exclusion' | JRF				2020/08/25/			Wrong study design
	The impact of local government reorganisation on social services work | JRF				2020/08/24/			Wrong study design
	Promoting the growth of the community development finance sector | JRF				2020/08/24/			Wrong study design
	Employee progression in European labour markets |Â IPPR				2020/09/02/			Wrong study design
	Beyond bricks and mortar boards: universities' role in building regional economies |Â IPPR				2020/09/02/			Wrong study design
	A Wealth of Difference: Reforming the taxation of wealth |Â IPPR				2020/09/02/			Wrong study design
	After the Council Tax: impacts of property tax reform on people, places and house prices | JRF				2020/08/25/			Wrong study design
	5 ways housing associations underpin inclusive growth - RSA				2020/08/27/			Wrong study design
	A poor tax: Reforming council tax in London - Final report |Â IPPR				2020/09/02/			Wrong study design
	A stable and inclusive financial sector for low-income countries - GOV.UK				2020/08/26/			Wrong study design
	Wages, taxes and top-ups: the changing role of the state in helping working families make ends meet | JRF				2020/08/24/			Wrong study design
	Innovative financing of affordable housing | JRF				2020/08/24/			Wrong study design
	Shared ownership and shared equity: reducing the risks of home-ownership? | JRF				2020/08/25/			Wrong study design
	The future is ours: Women, automation and equality in the digital age |Â IPPR				2020/09/02/			Wrong study design
	Work history and income in later life | JRF				2020/08/25/			Wrong study design
	How are poverty, ethnicity and social networks related? | JRF				2020/08/25/			Wrong study design
	Enduring economic exclusion: disabled people, income and work | JRF				2020/08/24/			Wrong study design
	In safe hands? Evaluating employment pathways for ESA claimants with mental health problems |Â IPPR				2020/09/03/			Wrong study design
	Financial institutions and private rented housing | JRF				2020/08/24/			Wrong study design
	Social (in)security: Reforming the UKâ€™s social safety net |Â IPPR				2020/09/02/			Wrong study design
	Reducing gender inequalities to create a sustainable care system | JRF				2020/08/24/			Wrong study design
	Creating a good local economy: the role of anchor institutions | CLES				2020/08/24/			Wrong study design
	Connecting growth and poverty reduction | JRF				2020/08/24/			Wrong study design
	Inclusive Growth in action - RSA				2020/08/27/			Wrong study design
	'Rich mix': Inclusive strategies for urban regeneration | JRF				2020/08/24/			Wrong study design
	Council tax best practice | JRF				2020/08/25/			Wrong study design
	Are mixed communities the answer to segregation and poverty? | JRF				2020/08/24/			Wrong study design
	How do cities lead an inclusive growth agenda? | JRF				2020/08/24/			Wrong study design
	Can improving UK skills levels reduce poverty and income inequality by 2020? | JRF				2020/08/24/			Wrong study design
	An inclusive growth monitor for measuring the relationship between poverty and growth | JRF				2020/08/24/			Wrong study design
	Addressing poverty through local governance | JRF				2020/08/24/			Wrong study design
